# Supplementary material for: Introducing a Novel Course-Based Undergraduate Research Experience Using Duckweed as a Model System
Source: Integr Org Biol. 2025 Dec 19;8(1):obaf049. doi: 10.1093/iob/obaf049 (PMC12802901; doi:10.1093/iob/obaf049)
Supplement: obaf049_Supplemental_Files [file obaf049_supplemental_files.zip]

Archive with 72 entries (68 files):
- 06 Supplementary Materials Content List 20251105.docx
- 07 Supplementary Materials/
- 07 Supplementary Materials/Supplementary Materials/
- 07 Supplementary Materials/Supplementary Materials/00_PREPS_BiologicalMaterialsOriginMap.docx
- 07 Supplementary Materials/Supplementary Materials/01_RESOURCES_LabSafety.pdf
- 07 Supplementary Materials/Supplementary Materials/02_PREPS_DuckweedSpring23.docx
- 07 Supplementary Materials/Supplementary Materials/03_PREPS_DuckweedFall23.docx
- 07 Supplementary Materials/Supplementary Materials/04_PREPS_TurionsSpring24.docx
- 07 Supplementary Materials/Supplementary Materials/05_PREPS_R2A_Recipe.pdf
- 07 Supplementary Materials/Supplementary Materials/06_FORMS_LabPartnerContract.docx
- 07 Supplementary Materials/Supplementary Materials/07_RESOURCES_Syllabus.docx
- 07 Supplementary Materials/Supplementary Materials/08_PREPS_WeeklyActivityDescriptions.docx
- 07 Supplementary Materials/Supplementary Materials/09_Week02_RESOURCES_MicroscopePartsAndSafety.docx
- 07 Supplementary Materials/Supplementary Materials/10_Week02_PROTOCOL_CompoundMicroscopeStereoscopes.docx
- 07 Supplementary Materials/Supplementary Materials/11_Week02_PROTOCOL_DuckweedBleaching.docx
- 07 Supplementary Materials/Supplementary Materials/12_Week02_PROTOCOL_GrowthMeasurementsforStudents.docx
- 07 Supplementary Materials/Supplementary Materials/13_Week03_PROTOCOL_MicrobialPlatingforStudents.docx
- 07 Supplementary Materials/Supplementary Materials/14_Week03_PROTOCOL_MicrobialPlatingforStudents.docx
- 07 Supplementary Materials/Supplementary Materials/15_Week03_THA_MethodsSummaryAssignmentGuide.docx
- 07 Supplementary Materials/Supplementary Materials/16_Week03_ICA_MethodsSummaryAssignmentGuide.docx
- 07 Supplementary Materials/Supplementary Materials/17_Week03_THA_FindingAndReadingAPaper.docx
- 07 Supplementary Materials/Supplementary Materials/18_Week04_RESOURCES_ExperimentalDesign.docx
- 07 Supplementary Materials/Supplementary Materials/19_Week04_RESOURCES_ExperimentalDesignOverview.pdf
- 07 Supplementary Materials/Supplementary Materials/20_Week04_THA_ExperimentOverviewQuestions.docx
- 07 Supplementary Materials/Supplementary Materials/21_Week04_ICA_MethodsSummary AssignmentGuide.docx
- 07 Supplementary Materials/Supplementary Materials/22_Week04_PROTOCOL_StreakingMicrobialColonies.docx
- 07 Supplementary Materials/Supplementary Materials/23_Week04_RESOURCES_PhotoAnnotationExcelSheet.xlsx
- 07 Supplementary Materials/Supplementary Materials/24_Week04_THA_KeyPapersStudentGuide.docx
- 07 Supplementary Materials/Supplementary Materials/25_Week05_PROTOCOL_DataCollectionDay0.docx
- 07 Supplementary Materials/Supplementary Materials/26_Week05_PROTOCOL_InoculationAndDataCollectionDay0.docx
- 07 Supplementary Materials/Supplementary Materials/27_Week05_ICA_IntroductionOutline.docx
- 07 Supplementary Materials/Supplementary Materials/28_Week05_RESOURCES_FWAWritingGuide.docx
- 07 Supplementary Materials/Supplementary Materials/29_Week05_RESOURCES_DataCollectionTemplate.xlsx
- 07 Supplementary Materials/Supplementary Materials/30_Week05_RESOURES_TurionsDataSheet.xlsx
- 07 Supplementary Materials/Supplementary Materials/31_Week05_ICA_AnnotatedBibliography.docx
- 07 Supplementary Materials/Supplementary Materials/32_Week06_PROTOCOL_MicrobialAdditionAndDataCollectionDay7.docx
- 07 Supplementary Materials/Supplementary Materials/33_Week06_PROTOCOL_DataCollectionDay7.docx
- 07 Supplementary Materials/Supplementary Materials/34_Week06_ICA_MethodologyDissectionDevelopment.docx
- 07 Supplementary Materials/Supplementary Materials/35_Week06_ICA_PeerReviewGuidelinesAndPeerMark.docx
- 07 Supplementary Materials/Supplementary Materials/36_Week07_PROTOCOL_DataCollectionDay14.docx
- 07 Supplementary Materials/Supplementary Materials/37_Week08_RESOURCES_ExcelStatstisticsTutorial.docx
- 07 Supplementary Materials/Supplementary Materials/38_Week08_RESOURCES_JMPProtocolDataAnalysis.docx
- 07 Supplementary Materials/Supplementary Materials/39_Week08_RESOURCES_TurionDataAnalysis.ipynb
- 07 Supplementary Materials/Supplementary Materials/40_Week08_ICA_FiguresAndTables.docx
- 07 Supplementary Materials/Supplementary Materials/41_Week08_ICA_DataAnalysisReport.docx
- 07 Supplementary Materials/Supplementary Materials/42_Week09_PROTOCOL_DataCollectionDay28.docx
- 07 Supplementary Materials/Supplementary Materials/43_Week09_ICA_DissectingResultsAndDiscussion.docx
- 07 Supplementary Materials/Supplementary Materials/44_Week09_THA_DevelopingResultsAndDiscussion.docx
- 07 Supplementary Materials/Supplementary Materials/45_Week10_PROTOCOL_LakeStudy.docx
- 07 Supplementary Materials/Supplementary Materials/46_Week10_ICA_PrintoutForLakeSamplingObservations.docx
- 07 Supplementary Materials/Supplementary Materials/47_Week10_ICA_LakeStudyAlternativeAssignment.docx
- 07 Supplementary Materials/Supplementary Materials/48_Week11_FORMS_PosterPartnerContract.docx
- 07 Supplementary Materials/Supplementary Materials/49_Week11_RESOURCES_PosterTips.docx
- 07 Supplementary Materials/Supplementary Materials/50_Week11_RESOURCES_PosterTemplatesStandardSize.pptx
- 07 Supplementary Materials/Supplementary Materials/51_Week11_ICA_HallwayPosterCritiques.docx
- 07 Supplementary Materials/Supplementary Materials/52_Week13_ICA_PeerEvaluationsIn-ClassPosterPresentations.docx
- 07 Supplementary Materials/Supplementary Materials/53_Week13_RESOURCES_In-ClassPosterPresentations.docx
- 07 Supplementary Materials/Supplementary Materials/54_ARTIFACT_FWA2Spring23.pdf
- 07 Supplementary Materials/Supplementary Materials/55_ARTIFACT_FWA2Fall23.pdf
- 07 Supplementary Materials/Supplementary Materials/56_ARTIFACT_FWA2Spring24.pdf
- 07 Supplementary Materials/Supplementary Materials/57_ARTIFACT_PosterSpring23.pptx
- 07 Supplementary Materials/Supplementary Materials/58_ARTIFACT_PosterFall23.pptx
- 07 Supplementary Materials/Supplementary Materials/59_ARTIFACT_PosterSpring24.pptx
- 07 Supplementary Materials/Supplementary Materials/60_ARTIFACT_TableS1.docx
- 07 Supplementary Materials/Supplementary Materials/61_ARTIFACT_TableS2.docx
- 08 Student Data/
- 08 Student Data/Student Data/
- 08 Student Data/Student Data/Fall23OpticalDensity.xlsx
- 08 Student Data/Student Data/Fall23PlantPopulationSize.xlsx
- 08 Student Data/Student Data/Spring23OpticalDensity.xlsx
- 08 Student Data/Student Data/Spring23PlantPopulationSize.xlsx
- 08 Student Data/Student Data/Spring24PercentCoverage.xlsx
