# Supplementary material for: Introducing a Novel Course-Based Undergraduate Research Experience Using Duckweed as a Model System
Source: Integr Org Biol. 2025 Dec 19;8(1):obaf049. doi: 10.1093/iob/obaf049 (PMC12802901; doi:10.1093/iob/obaf049)
Supplement: obaf049_Supplemental_Files [file obaf049_supplemental_files.zip › 07 Supplementary Materials/Supplementary Materials/23_Week04_RESOURCES_PhotoAnnotationExcelSheet.xlsx]

## Sheet: Sheet1
Photo Annotations Lab
Name:
Well Number	Well Area (mm^2)	Duckweed Area (mm^2)	Percent Coverage	Fronds
1	951.149	236.822	24.8985	18
2	951.149		0
3	951.149		0
4	951.149		0
5	951.149		0
6	951.149		0
