# Supplementary material for: Introducing a Novel Course-Based Undergraduate Research Experience Using Duckweed as a Model System
Source: Integr Org Biol. 2025 Dec 19;8(1):obaf049. doi: 10.1093/iob/obaf049 (PMC12802901; doi:10.1093/iob/obaf049)
Supplement: obaf049_Supplemental_Files [file obaf049_supplemental_files.zip › 07 Supplementary Materials/Supplementary Materials/29_Week05_RESOURCES_DataCollectionTemplate.xlsx]

## Sheet: Sheet1
Duckweed CURE Data Collection
Name:		Bench Number:		Duckweed Sample:
	Day 0 - 02/15/2023		Day 7 - 02/22/2023		Day 14 - 03/01/2023		Day 21 - 03/08/2023		Day 28 - 03/15/2023		Day 35 - 03/22/2023
Test Tube #	Fronds (Green / White)	OD600	Fronds (Green / White)	OD600	Fronds (Green / White)	OD600	Fronds (Green / White)	OD600	Fronds (Green / White)	OD600	Fronds (Green / White)	OD600
1
2
3
4
5
6
7
8
9
10
11
12
13
14
15
16
17
18
19
20
21
22
23
24
25
26
27
