# Supplementary material for: Introducing a Novel Course-Based Undergraduate Research Experience Using Duckweed as a Model System
Source: Integr Org Biol. 2025 Dec 19;8(1):obaf049. doi: 10.1093/iob/obaf049 (PMC12802901; doi:10.1093/iob/obaf049)
Supplement: obaf049_Supplemental_Files [file obaf049_supplemental_files.zip › 07 Supplementary Materials/Supplementary Materials/30_Week05_RESOURES_TurionsDataSheet.xlsx]

## Sheet: Sheet1
Number	Treatment	WellArea	Day	DuckweedArea	PercentCoverage	NumberOfFronds
1	20	951.149	0		0
2	20	951.149	0		0
3	20	951.149	0		0
4	20	951.149	0		0
5	20	951.149	0		0
6	20	951.149	0		0
7	30	951.149	0		0
8	30	951.149	0		0
9	30	951.149	0		0
10	30	951.149	0		0
11	30	951.149	0		0
12	30	951.149	0		0
13	40	951.149	0		0
14	40	951.149	0		0
15	40	951.149	0		0
16	40	951.149	0		0
17	40	951.149	0		0
18	40	951.149	0		0
1	20	951.149	7		0
2	20	951.149	7		0
3	20	951.149	7		0
4	20	951.149	7		0
5	20	951.149	7		0
6	20	951.149	7		0
7	30	951.149	7		0
8	30	951.149	7		0
9	30	951.149	7		0
10	30	951.149	7		0
11	30	951.149	7		0
12	30	951.149	7		0
13	40	951.149	7		0
14	40	951.149	7		0
15	40	951.149	7		0
16	40	951.149	7		0
17	40	951.149	7		0
18	40	951.149	7		0
1	20	951.149	14		0
2	20	951.149	14		0
3	20	951.149	14		0
4	20	951.149	14		0
5	20	951.149	14		0
6	20	951.149	14		0
7	30	951.149	14		0
8	30	951.149	14		0
9	30	951.149	14		0
10	30	951.149	14		0
11	30	951.149	14		0
12	30	951.149	14		0
13	40	951.149	14		0
14	40	951.149	14		0
15	40	951.149	14		0
16	40	951.149	14		0
17	40	951.149	14		0
18	40	951.149	14		0
1	20	951.149	28		0
2	20	951.149	28		0
3	20	951.149	28		0
4	20	951.149	28		0
5	20	951.149	28		0
6	20	951.149	28		0
7	30	951.149	28		0
8	30	951.149	28		0
9	30	951.149	28		0
10	30	951.149	28		0
11	30	951.149	28		0
12	30	951.149	28		0
13	40	951.149	28		0
14	40	951.149	28		0
15	40	951.149	28		0
16	40	951.149	28		0
17	40	951.149	28		0
18	40	951.149	28		0
