# Supplementary material for: Introducing a Novel Course-Based Undergraduate Research Experience Using Duckweed as a Model System
Source: Integr Org Biol. 2025 Dec 19;8(1):obaf049. doi: 10.1093/iob/obaf049 (PMC12802901; doi:10.1093/iob/obaf049)
Supplement: obaf049_Supplemental_Files [file obaf049_supplemental_files.zip › 07 Supplementary Materials/Supplementary Materials/39_Week08_RESOURCES_TurionDataAnalysis.ipynb]

# %% [markdown]
# ** MAKE A COPY OF THIS NOTEBOOK. DO NOT EDIT THE ORIGINAL

---


You can do this by going to "File" -> "Save a Copy in Drive"

**DO NOT EDIT THE ORIGINAL NOTEBOOK**

Overview and Goals: This notebook goes through the data analysis proedures for Turions 1503 Spring 2024 CURE.

To analyze data from the experiment, we are going to use line graphs, box-plots, ANOVAs, and Tukey tests.

Notebook Structure: Each section will be broken down with instructions and explanations in green text. You will need to follow the instructions in your own copy of the notebook. Do not make edits in the orignal notebook.

# %% [markdown]
# **OUTLINE**
1. Install and load libraries
2. Import data and check that it is correct
3. Create Line Graphs
4. Create Box plots
5. Two-Way ANOVAs
6. Post-Hoc Test: Tukey


# %% [markdown]
# 1. Install and load libraries

# %% [code]
## Install necessary libraries to complete your analysis
!pip install pandas openpyxl matplotlib
!pip install pandas openpyxl scipy
!pip install statsmodels

# %% [code]
## Import libraries needed
import pandas as pd
import matplotlib.pyplot as plt
import statsmodels.api as sm
from statsmodels.formula.api import ols
from statsmodels.stats.anova import AnovaRM
from statsmodels.stats.multicomp import pairwise_tukeyhsd
import seaborn as sns
import numpy as np


# %% [markdown]
# 2. Import data and check that it is correct

# %% [code]
## import your data file to Google Colab
from google.colab import files
uploaded = files.upload()


# %% [code]
## Double check to make sure the file is uploaded
for fn in uploaded.keys():
  print('User uploaded file "{name}" with length {length} bytes'.format(
      name=fn, length=len(uploaded[fn])))


# %% [code]
# Replace the filename with your actual file name
df = pd.read_excel("S,T,C.xlsx", engine='openpyxl')


# %% [code]
## Show the first 5 rows of the dataframe to make sure it is correct
df.head()

# %% [code]
## Make sure the 'count' row has the same number in each column
df.describe()


# %% [code]
## Print the names of your columns to make it easier to input them into the formula
print(df.columns)


# %% [markdown]
# 3. Create Line Graphs

# %% [code]
############################################
## Make a Line Graph to plot changes in
##    Percent Coverage and Number of
##         Fronds over time
############################################


# %% [markdown]
# ** Interpretation
This script does the following:

1. Calculates the mean number of fronds per day for each treatment.
2. Calculates the standard error of the mean (SEM) for the number of fronds per day for each treatment.
3. Loops over each treatment and uses plt.errorbar to plot the mean number of fronds against days, adding error bars that represent the SEM.
**Make sure that df is your DataFrame with the appropriate column names. Adjust the column names in the code if they are different in your DataFrame. The fmt='-o' parameter in plt.errorbar specifies that the line should be solid with circle markers at the data points.


# %% [code]
############################################
## 1. Percent Coverage
############################################

# %% [code]
# Calculate the means and standard errors for the percent coverage within each treatment across days
mean_percent = df.groupby(['Day', 'Treatment'])['PercentCoverage'].mean()
std_errorPC = df.groupby(['Day', 'Treatment'])['PercentCoverage'].sem()

# %% [code]
plt.figure(figsize=(10, 8))

# Get unique treatments for looping
unique_treatments = df['Treatment'].unique()

for treatment in unique_treatments:
    # Extract the means and standard errors for the current treatment
    treatment_meansPC = mean_percent.xs(treatment, level='Treatment')
    treatment_errorsPC = std_errorPC.xs(treatment, level='Treatment')

    # Plot the line graph with error bars
    plt.errorbar(treatment_meansPC.index, treatment_meansPC, yerr=treatment_errorsPC, fmt='-o',
                 linewidth=2,  # Makes the line thicker
                 markersize=8,  # Makes the markers larger
                 label=f'Treatment {treatment}')

plt.xlabel('Day')
plt.ylabel('Percent Coverage')
plt.legend(title='Treatment')
plt.grid(True)
plt.show()


# %% [code]
############################################
## 2. Number of Fronds
############################################

# %% [code]
# Plotting each treatment's frond count over time

# %% [code]
# Calculate the means and standard errors for the number of fronds within each treatment across days
mean_fronds = df.groupby(['Day', 'Treatment'])['NumberOfFronds'].mean()
std_errorFN = df.groupby(['Day', 'Treatment'])['NumberOfFronds'].sem()

# %% [code]
plt.figure(figsize=(10, 8))

# Get unique treatments for looping
unique_treatments = df['Treatment'].unique()

for treatment in unique_treatments:
    # Extract the means and standard errors for the current treatment
    treatment_meansFN = mean_fronds.xs(treatment, level='Treatment')
    treatment_errorsFN = std_errorFN.xs(treatment, level='Treatment')

    # Plot the line graph with error bars
    plt.errorbar(treatment_meansFN.index, treatment_meansFN, yerr=treatment_errorsFN, fmt='-o',
                 linewidth=2,  # Makes the line thicker
                 markersize=8,  # Makes the markers larger
                 label=f'Treatment {treatment}')

plt.xlabel('Day')
plt.ylabel('Number of Fronds')
plt.legend(title='Treatment')
plt.grid(True)
plt.show()

# %% [markdown]
4. Create Box plots

# %% [code]
############################################
## Make a Box-plot to show differences in
##  the mean values for Percent Coverage
##         and Number of Fronds
############################################

# %% [markdown]
# **Interpretation
These plots will give you a visual summary of the distribution of your data, highlighting the median, quartiles, and any potential outliers for each treatment group.

# %% [code]
# Tell python that we want to use different shades of green for our box plot
green_palette = ["lightgreen", "mediumseagreen", "darkgreen"]


# %% [code]
# Boxplot for Percent Coverage by Treatment
plt.figure(figsize=(10, 6))
sns.boxplot(x='Treatment', y='PercentCoverage', data=df, palette=green_palette)
plt.xlabel('Treatment')
plt.ylabel('Percent Coverage')
plt.show()


# %% [code]

# Boxplot for Number of Fronds by Treatment
plt.figure(figsize=(10, 6))
sns.boxplot(x='Treatment', y='NumberOfFronds', data=df, palette=green_palette)
plt.xlabel('Treatment')
plt.ylabel('Number of Fronds')
plt.show()


# %% [markdown]
##5. Two-Way ANOVAs

# %% [code]
######################################################
##      Perform a Two-Way ANOVA, this allows
##   you to explore the effect of two independent
## categorical variables on a continuous dependent
##  variable, and whether there is an interaction
## effect between these two independent variables.
######################################################

# %% [code]
## We will need to perform an ANOVA on Percent Coverage and Number of Fronds

# %% [code]
############################################
## 1. Percent Coverage
############################################

# %% [code]
df.columns

# %% [code]
# Select relevant columns and drop any missing values
df_pc = df[['Number', 'Treatment', 'Day', 'PercentCoverage']].dropna()


# %% [code]
# Fit the repeated measures ANOVA
anova_pc = AnovaRM(data=df_pc, depvar='PercentCoverage', subject='Number', within=['Day'], aggregate_func='mean')
results_pc = anova_pc.fit()


# %% [code]
# Print the ANOVA table
print(results_pc.summary())


# %% [code]
############################################
## 2. Number of Fronds
############################################

# %% [code]
df_nf = df[['Number', 'Treatment', 'Day', 'NumberOfFronds']].dropna()


# %% [code]
anova_nf = AnovaRM(data=df_nf, depvar='NumberOfFronds', subject='Number', within=['Day'], aggregate_func='mean')
results_nf = anova_nf.fit()

# %% [code]
print(results_nf.summary())

# %% [markdown]
##6. Post-Hoc Test: Tukey

# %% [code]
######################################################
##   ANOVA results do not identify which particular
## differences between pairs of means are significant.
##     Use post hoc tests to explore differences
##           between multiple group means
######################################################

# %% [code]
## We will need to do Tukey tests on Percent Coverage and Number of Fronds

# %% [code]
############################################
## 1. Percent Coverage
############################################

# %% [code]
# Perform Tukey's HSD test for each one of the significant main effects

## We will do a test for Treatment vs Percent Coverage first
tukey1 = pairwise_tukeyhsd(endog=df['PercentCoverage'],     # Data
                          groups=df['Treatment'],   # Groups
                          alpha=0.05)                  # Significance level

# Display results
print(tukey1.summary())

# %% [code]
## Now we will test Day vs Percent Coverage
tukey2 = pairwise_tukeyhsd(endog=df['PercentCoverage'],     # Data
                          groups=df['Day'],   # Groups
                          alpha=0.05)                  # Significance level

# Display results
print(tukey2.summary())

# %% [code]
############################################
## 2. Number of Fronds
############################################

# %% [code]
## Now we will test Treatment vs Number of Fronds
tukey3 = pairwise_tukeyhsd(endog=df['NumberOfFronds'],     # Data
                          groups=df['Treatment'],   # Groups
                          alpha=0.05)                  # Significance level

# Display results
print(tukey3.summary())

# %% [code]
## Now we will test Day vs Number of Fronds
tukey4 = pairwise_tukeyhsd(endog=df['NumberOfFronds'],     # Data
                          groups=df['Day'],   # Groups
                          alpha=0.05)                  # Significance level

# Display results
print(tukey4.summary())
