# Supplementary material for: Introducing a Novel Course-Based Undergraduate Research Experience Using Duckweed as a Model System
Source: Integr Org Biol. 2025 Dec 19;8(1):obaf049. doi: 10.1093/iob/obaf049 (PMC12802901; doi:10.1093/iob/obaf049)
Supplement: obaf049_Supplemental_Files [file obaf049_supplemental_files.zip › 08 Student Data/Student Data/Fall23OpticalDensity.xlsx]

## Sheet: Sheet1
Table	Treatment	Day	Mean
A	Low	7	0.05366
A	Low	21	0.06433
A	Low	28	0.05333
A	Low	35	0.0462
A	Normal	7	0.046
A	Normal	21	0.05366
A	Normal	28	0.07266
A	Normal	35	0.04544
A	High	7	0.04511
A	High	21	0.04244
A	High	28	0.04255
A	High	35	0.043
B	Low	7	0.041
B	Low	21	0.1278
B	Low	28	0.048
B	Low	35	0.063
B	Normal	7	0.043
B	Normal	21	0.104
B	Normal	28	0.07
B	Normal	35	0.059
B	High	7	0.054
B	High	21	0.085
B	High	28	0.045
B	High	35	0.046
