# Supplementary material for: Introducing a Novel Course-Based Undergraduate Research Experience Using Duckweed as a Model System
Source: Integr Org Biol. 2025 Dec 19;8(1):obaf049. doi: 10.1093/iob/obaf049 (PMC12802901; doi:10.1093/iob/obaf049)
Supplement: obaf049_Supplemental_Files [file obaf049_supplemental_files.zip › 08 Student Data/Student Data/Fall23PlantPopulationSize.xlsx]

## Sheet: Sheet1
Table	Treatment	Day	FrondCount
A	Low	0	1.89
A	Low	7	3.6
A	Low	21	3.8
A	Low	28	1.8
A	Low	35	1.8
A	Normal	0	2.2
A	Normal	7	3.6
A	Normal	21	5.6
A	Normal	28	2.9
A	Normal	35	2.4
A	High	0	1.89
A	High	7	1.89
A	High	21	2.2
A	High	28	1.6
A	High	35	1.4
B	Low	0	2.7
B	Low	7	1.8
B	Low	21	1.6
B	Low	28	1.3
B	Low	35	1.6
B	Normal	0	2
B	Normal	7	2.6
B	Normal	21	1.6
B	Normal	28	1.8
B	Normal	35	1
B	High	0	2.5
B	High	7	2.3
B	High	21	1.6
B	High	28	1.5
B	High	35	1.8
