# Supplementary material for: Introducing a Novel Course-Based Undergraduate Research Experience Using Duckweed as a Model System
Source: Integr Org Biol. 2025 Dec 19;8(1):obaf049. doi: 10.1093/iob/obaf049 (PMC12802901; doi:10.1093/iob/obaf049)
Supplement: obaf049_Supplemental_Files [file obaf049_supplemental_files.zip › 08 Student Data/Student Data/Spring23OpticalDensity.xlsx]

## Sheet: Sheet1
Treatment	MB Origin	DW Origin	Size	Test Tube #	Day	OD600
DW + MB		WDRD	Small	1	7	0.081
DW + MB		WDRD	Small	2	7	0.09
DW + MB		WDRD	Medium	3	7	0.086
DW + MB		WDRD	Medium	4	7	0.092
DW + MB		WDRD	Large	5	7	0.083
DW + MB		WDRD	Large	6	7	0.092
DW		WDRD	Small	7	7	0.094
DW		WDRD	Small	8	7	0.091
DW		WDRD	Medium	9	7	0.092
DW		WDRD	Medium	10	7	0.094
DW		WDRD	Large	11	7	0.091
DW		WDRD	Large	12	7	0.093
MB		WDRD	Small	13	7	0.088
MB		WDRD	Small	14	7	0.078
MB		WDRD	Medium	15	7	0.089
MB		WDRD	Medium	16	7	0.091
MB		WDRD	Large	17	7	0.091
MB		WDRD	Large	18	7	0.097
DW + MB		PNLK	Small	19	7	0.086
DW + MB		PNLK	Small	20	7	0.097
DW + MB		PNLK	Medium	21	7	0.087
DW + MB		PNLK	Medium	22	7	0.094
DW + MB		PNLK	Large	23	7	0.087
DW + MB		PNLK	Large	24	7	0.092
DW		PNLK	Small	25	7	0.09
DW		PNLK	Small	26	7	0.093
DW		PNLK	Medium	27	7	0.089
DW		PNLK	Medium	28	7	0.092
DW		PNLK	Large	29	7	0.089
DW		PNLK	Large	30	7	0.094
MB		PNLK	Small	31	7	0.092
MB		PNLK	Small	32	7	0.1
MB		PNLK	Medium	33	7	0.093
MB		PNLK	Medium	34	7	0.097
MB		PNLK	Large	35	7	0.093
MB		PNLK	Large	36	7	0.1
DW + MB		MPSP	Small	37	7	0.088
DW + MB		MPSP	Small	38	7	0.095
DW + MB		MPSP	Medium	39	7	0.078
DW + MB		MPSP	Medium	40	7	0.081
DW + MB		MPSP	Large	41	7	0.086
DW + MB		MPSP	Large	42	7	0.086
DW		MPSP	Small	43	7	0.093
DW		MPSP	Small	44	7	0.091
DW		MPSP	Medium	45	7	0.085
DW		MPSP	Medium	46	7	0.083
DW		MPSP	Large	47	7	0.089
DW		MPSP	Large	48	7	0.089
MB		MPSP	Small	49	7	0.095
MB		MPSP	Small	50	7	0.1
MB		MPSP	Medium	51	7	0.08
MB		MPSP	Medium	52	7	0.081
MB		MPSP	Large	53	7	0.089
MB		MPSP	Large	54	7	0.097
DW + MB		WDRD	Small	1	14	0.097
DW + MB		WDRD	Small	2	14	0.09
DW + MB		WDRD	Medium	3	14	0.089
DW + MB		WDRD	Medium	4	14	0.096
DW + MB		WDRD	Large	5	14	0.158
DW + MB		WDRD	Large	6	14	0.096
DW		WDRD	Small	7	14	0.086
DW		WDRD	Small	8	14	0.086
DW		WDRD	Medium	9	14	0.089
DW		WDRD	Medium	10	14	0.088
DW		WDRD	Large	11	14	0.081
DW		WDRD	Large	12	14	0.084
MB		WDRD	Small	13	14	0.089
MB		WDRD	Small	14	14	0.094
MB		WDRD	Medium	15	14	0.1
MB		WDRD	Medium	16	14	0.106
MB		WDRD	Large	17	14	0.1
MB		WDRD	Large	18	14	0.102
DW + MB		PNLK	Small	19	14	0.088
DW + MB		PNLK	Small	20	14	0.097
DW + MB		PNLK	Medium	21	14	0.089
DW + MB		PNLK	Medium	22	14	0.087
DW + MB		PNLK	Large	23	14	0.097
DW + MB		PNLK	Large	24	14	0.097
DW		PNLK	Small	25	14	0.089
DW		PNLK	Small	26	14	0.09
DW		PNLK	Medium	27	14	0.08
DW		PNLK	Medium	28	14	0.097
DW		PNLK	Large	29	14	0.095
DW		PNLK	Large	30	14	0.097
MB		PNLK	Small	31	14	0.102
MB		PNLK	Small	32	14	0.101
MB		PNLK	Medium	33	14	0.102
MB		PNLK	Medium	34	14	0.103
MB		PNLK	Large	35	14	0.103
MB		PNLK	Large	36	14	0.108
DW + MB		MPSP	Small	37	14	0.093
DW + MB		MPSP	Small	38	14	0.102
DW + MB		MPSP	Medium	39	14	0.091
DW + MB		MPSP	Medium	40	14	0.089
DW + MB		MPSP	Large	41	14	0.086
DW + MB		MPSP	Large	42	14	0.1
DW		MPSP	Small	43	14	0.085
DW		MPSP	Small	44	14	0.086
DW		MPSP	Medium	45	14	0.078
DW		MPSP	Medium	46	14	0.081
DW		MPSP	Large	47	14	0.101
DW		MPSP	Large	48	14	0.103
MB		MPSP	Small	49	14	0.094
MB		MPSP	Small	50	14	0.101
MB		MPSP	Medium	51	14	0.111
MB		MPSP	Medium	52	14	0.11
MB		MPSP	Large	53	14	0.115
MB		MPSP	Large	54	14	0.112
DW + MB		WDRD	Small	1	21	0.101
DW + MB		WDRD	Small	2	21	0.097
DW + MB		WDRD	Medium	3	21	0.097
DW + MB		WDRD	Medium	4	21	0.087
DW + MB		WDRD	Large	5	21	0.102
DW + MB		WDRD	Large	6	21	0.084
DW		WDRD	Small	7	21	0.088
DW		WDRD	Small	8	21	0.086
DW		WDRD	Medium	9	21	0.088
DW		WDRD	Medium	10	21	0.086
DW		WDRD	Large	11	21	0.088
DW		WDRD	Large	12	21	0.082
MB		WDRD	Small	13	21	0.081
MB		WDRD	Small	14	21	0.086
MB		WDRD	Medium	15	21	0.089
MB		WDRD	Medium	16	21	0.083
MB		WDRD	Large	17	21	0.082
MB		WDRD	Large	18	21	0.081
DW + MB		PNLK	Small	19	21	0.094
DW + MB		PNLK	Small	20	21	0.103
DW + MB		PNLK	Medium	21	21	0.097
DW + MB		PNLK	Medium	22	21	0.089
DW + MB		PNLK	Large	23	21	0.1
DW + MB		PNLK	Large	24	21	0.081
DW		PNLK	Small	25	21	0.09
DW		PNLK	Small	26	21	0.081
DW		PNLK	Medium	27	21	0.085
DW		PNLK	Medium	28	21	0.083
DW		PNLK	Large	29	21	0.091
DW		PNLK	Large	30	21	0.079
MB		PNLK	Small	31	21	0.083
MB		PNLK	Small	32	21	0.084
MB		PNLK	Medium	33	21	0.083
MB		PNLK	Medium	34	21	0.084
MB		PNLK	Large	35	21	0.085
MB		PNLK	Large	36	21	0.085
DW + MB		MPSP	Small	37	21	0.094
DW + MB		MPSP	Small	38	21	0.086
DW + MB		MPSP	Medium	39	21	0.09
DW + MB		MPSP	Medium	40	21	0.086
DW + MB		MPSP	Large	41	21	0.086
DW + MB		MPSP	Large	42	21	0.081
DW		MPSP	Small	43	21	0.091
DW		MPSP	Small	44	21	0.079
DW		MPSP	Medium	45	21	0.086
DW		MPSP	Medium	46	21	0.085
DW		MPSP	Large	47	21	0.081
DW		MPSP	Large	48	21	0.084
MB		MPSP	Small	49	21	0.084
MB		MPSP	Small	50	21	0.083
MB		MPSP	Medium	51	21	0.086
MB		MPSP	Medium	52	21	0.089
MB		MPSP	Large	53	21	0.079
MB		MPSP	Large	54	21	0.086
