# Supplementary material for: Introducing a Novel Course-Based Undergraduate Research Experience Using Duckweed as a Model System
Source: Integr Org Biol. 2025 Dec 19;8(1):obaf049. doi: 10.1093/iob/obaf049 (PMC12802901; doi:10.1093/iob/obaf049)
Supplement: obaf049_Supplemental_Files [file obaf049_supplemental_files.zip › 08 Student Data/Student Data/Spring23PlantPopulationSize.xlsx]

## Sheet: Sheet1
Treatment	MB Origin	DW Origin	Size	Test Tube #	Day	OD600	Frond Count
DW + MB		WDRD	Small	1	0		3
DW + MB		WDRD	Small	2	0		3
DW + MB		WDRD	Medium	3	0		2
DW + MB		WDRD	Medium	4	0		2
DW + MB		WDRD	Large	5	0		3
DW + MB		WDRD	Large	6	0		1
DW		WDRD	Small	7	0		3
DW		WDRD	Small	8	0		2
DW		WDRD	Medium	9	0		2
DW		WDRD	Medium	10	0		3
DW		WDRD	Large	11	0		2
DW		WDRD	Large	12	0		1
MB		WDRD	Small	13	0		-
MB		WDRD	Small	14	0		-
MB		WDRD	Medium	15	0		-
MB		WDRD	Medium	16	0		-
MB		WDRD	Large	17	0		-
MB		WDRD	Large	18	0		-
DW + MB		PNLK	Small	19	0		1
DW + MB		PNLK	Small	20	0		3
DW + MB		PNLK	Medium	21	0		2
DW + MB		PNLK	Medium	22	0		3
DW + MB		PNLK	Large	23	0		2
DW + MB		PNLK	Large	24	0		2
DW		PNLK	Small	25	0		1
DW		PNLK	Small	26	0		2
DW		PNLK	Medium	27	0		2
DW		PNLK	Medium	28	0		2
DW		PNLK	Large	29	0		1
DW		PNLK	Large	30	0		1
MB		PNLK	Small	31	0		-
MB		PNLK	Small	32	0		-
MB		PNLK	Medium	33	0		-
MB		PNLK	Medium	34	0		-
MB		PNLK	Large	35	0		-
MB		PNLK	Large	36	0		-
DW + MB		MPSP	Small	37	0		5
DW + MB		MPSP	Small	38	0		4
DW + MB		MPSP	Medium	39	0		1
DW + MB		MPSP	Medium	40	0		3
DW + MB		MPSP	Large	41	0		2
DW + MB		MPSP	Large	42	0		6
DW		MPSP	Small	43	0		2
DW		MPSP	Small	44	0		2
DW		MPSP	Medium	45	0		4
DW		MPSP	Medium	46	0		3
DW		MPSP	Large	47	0		2
DW		MPSP	Large	48	0		3
MB		MPSP	Small	49	0		-
MB		MPSP	Small	50	0		-
MB		MPSP	Medium	51	0		-
MB		MPSP	Medium	52	0		-
MB		MPSP	Large	53	0		-
MB		MPSP	Large	54	0		-
DW + MB		WDRD	Small	1	7	0.081	3
DW + MB		WDRD	Small	2	7	0.09	5
DW + MB		WDRD	Medium	3	7	0.086	2
DW + MB		WDRD	Medium	4	7	0.092	6
DW + MB		WDRD	Large	5	7	0.083	10
DW + MB		WDRD	Large	6	7	0.092	2
DW		WDRD	Small	7	7	0.094	5
DW		WDRD	Small	8	7	0.091	1
DW		WDRD	Medium	9	7	0.092	3
DW		WDRD	Medium	10	7	0.094	3
DW		WDRD	Large	11	7	0.091	4
DW		WDRD	Large	12	7	0.093	3
MB		WDRD	Small	13	7	0.088	-
MB		WDRD	Small	14	7	0.078	-
MB		WDRD	Medium	15	7	0.089	-
MB		WDRD	Medium	16	7	0.091	-
MB		WDRD	Large	17	7	0.091	-
MB		WDRD	Large	18	7	0.097	-
DW + MB		PNLK	Small	19	7	0.086	4
DW + MB		PNLK	Small	20	7	0.097	7
DW + MB		PNLK	Medium	21	7	0.087	2
DW + MB		PNLK	Medium	22	7	0.094	4
DW + MB		PNLK	Large	23	7	0.087	8
DW + MB		PNLK	Large	24	7	0.092	4
DW		PNLK	Small	25	7	0.09	4
DW		PNLK	Small	26	7	0.093	7
DW		PNLK	Medium	27	7	0.089	2
DW		PNLK	Medium	28	7	0.092	2
DW		PNLK	Large	29	7	0.089	5
DW		PNLK	Large	30	7	0.094	4
MB		PNLK	Small	31	7	0.092	-
MB		PNLK	Small	32	7	0.1	-
MB		PNLK	Medium	33	7	0.093	-
MB		PNLK	Medium	34	7	0.097	-
MB		PNLK	Large	35	7	0.093	-
MB		PNLK	Large	36	7	0.1	-
DW + MB		MPSP	Small	37	7	0.088	5
DW + MB		MPSP	Small	38	7	0.095	4
DW + MB		MPSP	Medium	39	7	0.078	3
DW + MB		MPSP	Medium	40	7	0.081	5
DW + MB		MPSP	Large	41	7	0.086	4
DW + MB		MPSP	Large	42	7	0.086	8
DW		MPSP	Small	43	7	0.093	3
DW		MPSP	Small	44	7	0.091	4
DW		MPSP	Medium	45	7	0.085	4
DW		MPSP	Medium	46	7	0.083	7
DW		MPSP	Large	47	7	0.089	5
DW		MPSP	Large	48	7	0.089	7
MB		MPSP	Small	49	7	0.095	-
MB		MPSP	Small	50	7	0.1	-
MB		MPSP	Medium	51	7	0.08	-
MB		MPSP	Medium	52	7	0.081	-
MB		MPSP	Large	53	7	0.089	-
MB		MPSP	Large	54	7	0.097	-
DW + MB		WDRD	Small	1	14	0.097	3
DW + MB		WDRD	Small	2	14	0.09	15
DW + MB		WDRD	Medium	3	14	0.089	3
DW + MB		WDRD	Medium	4	14	0.096	18
DW + MB		WDRD	Large	5	14	0.158	40
DW + MB		WDRD	Large	6	14	0.096	9
DW		WDRD	Small	7	14	0.086	8
DW		WDRD	Small	8	14	0.086	1
DW		WDRD	Medium	9	14	0.089	14
DW		WDRD	Medium	10	14	0.088	2
DW		WDRD	Large	11	14	0.081	35
DW		WDRD	Large	12	14	0.084	29
MB		WDRD	Small	13	14	0.089	-
MB		WDRD	Small	14	14	0.094	-
MB		WDRD	Medium	15	14	0.1	-
MB		WDRD	Medium	16	14	0.106	-
MB		WDRD	Large	17	14	0.1	-
MB		WDRD	Large	18	14	0.102	-
DW + MB		PNLK	Small	19	14	0.088	13
DW + MB		PNLK	Small	20	14	0.097	18
DW + MB		PNLK	Medium	21	14	0.089	4
DW + MB		PNLK	Medium	22	14	0.087	4
DW + MB		PNLK	Large	23	14	0.097	35
DW + MB		PNLK	Large	24	14	0.097	37
DW		PNLK	Small	25	14	0.089	10
DW		PNLK	Small	26	14	0.09	17
DW		PNLK	Medium	27	14	0.08	2
DW		PNLK	Medium	28	14	0.097	2
DW		PNLK	Large	29	14	0.095	34
DW		PNLK	Large	30	14	0.097	23
MB		PNLK	Small	31	14	0.102	-
MB		PNLK	Small	32	14	0.101	-
MB		PNLK	Medium	33	14	0.102	-
MB		PNLK	Medium	34	14	0.103	-
MB		PNLK	Large	35	14	0.103	-
MB		PNLK	Large	36	14	0.108	-
DW + MB		MPSP	Small	37	14	0.093	11
DW + MB		MPSP	Small	38	14	0.102	6
DW + MB		MPSP	Medium	39	14	0.091	6
DW + MB		MPSP	Medium	40	14	0.089	11
DW + MB		MPSP	Large	41	14	0.086	11
DW + MB		MPSP	Large	42	14	0.1	9
DW		MPSP	Small	43	14	0.085	4
DW		MPSP	Small	44	14	0.086	6
DW		MPSP	Medium	45	14	0.078	8
DW		MPSP	Medium	46	14	0.081	13
DW		MPSP	Large	47	14	0.101	19
DW		MPSP	Large	48	14	0.103	15
MB		MPSP	Small	49	14	0.094	-
MB		MPSP	Small	50	14	0.101	-
MB		MPSP	Medium	51	14	0.111	-
MB		MPSP	Medium	52	14	0.11	-
MB		MPSP	Large	53	14	0.115	-
MB		MPSP	Large	54	14	0.112	-
DW + MB		WDRD	Small	1	21	0.101	3
DW + MB		WDRD	Small	2	21	0.097	20
DW + MB		WDRD	Medium	3	21	0.097	2
DW + MB		WDRD	Medium	4	21	0.087	32
DW + MB		WDRD	Large	5	21	0.102	69
DW + MB		WDRD	Large	6	21	0.084	49
DW		WDRD	Small	7	21	0.088	12
DW		WDRD	Small	8	21	0.086	1
DW		WDRD	Medium	9	21	0.088	24
DW		WDRD	Medium	10	21	0.086	7
DW		WDRD	Large	11	21	0.088	68
DW		WDRD	Large	12	21	0.082	59
MB		WDRD	Small	13	21	0.081	-
MB		WDRD	Small	14	21	0.086	-
MB		WDRD	Medium	15	21	0.089	-
MB		WDRD	Medium	16	21	0.083	-
MB		WDRD	Large	17	21	0.082	-
MB		WDRD	Large	18	21	0.081	-
DW + MB		PNLK	Small	19	21	0.094	19
DW + MB		PNLK	Small	20	21	0.103	28
DW + MB		PNLK	Medium	21	21	0.097	9
DW + MB		PNLK	Medium	22	21	0.089	18
DW + MB		PNLK	Large	23	21	0.1	46
DW + MB		PNLK	Large	24	21	0.081	67
DW		PNLK	Small	25	21	0.09	18
DW		PNLK	Small	26	21	0.081	22
DW		PNLK	Medium	27	21	0.085	2
DW		PNLK	Medium	28	21	0.083	1
DW		PNLK	Large	29	21	0.091	53
DW		PNLK	Large	30	21	0.079	64
MB		PNLK	Small	31	21	0.083	-
MB		PNLK	Small	32	21	0.084	-
MB		PNLK	Medium	33	21	0.083	-
MB		PNLK	Medium	34	21	0.084	-
MB		PNLK	Large	35	21	0.085	-
MB		PNLK	Large	36	21	0.085	-
DW + MB		MPSP	Small	37	21	0.094	17
DW + MB		MPSP	Small	38	21	0.086	11
DW + MB		MPSP	Medium	39	21	0.09	8
DW + MB		MPSP	Medium	40	21	0.086	20
DW + MB		MPSP	Large	41	21	0.086	21
DW + MB		MPSP	Large	42	21	0.081	13
DW		MPSP	Small	43	21	0.091	7
DW		MPSP	Small	44	21	0.079	9
DW		MPSP	Medium	45	21	0.086	5
DW		MPSP	Medium	46	21	0.085	24
DW		MPSP	Large	47	21	0.081	43
DW		MPSP	Large	48	21	0.084	28
MB		MPSP	Small	49	21	0.084	-
MB		MPSP	Small	50	21	0.083	-
MB		MPSP	Medium	51	21	0.086	-
MB		MPSP	Medium	52	21	0.089	-
MB		MPSP	Large	53	21	0.079	-
MB		MPSP	Large	54	21	0.086	-
DW + MB		WDRD	Small	1	35		3
DW + MB		WDRD	Small	2	35		27
DW + MB		WDRD	Medium	3	35		0
DW + MB		WDRD	Medium	4	35		53
DW + MB		WDRD	Large	5	35		92
DW + MB		WDRD	Large	6	35		89
DW		WDRD	Small	7	35		25
DW		WDRD	Small	8	35		0
DW		WDRD	Medium	9	35		30
DW		WDRD	Medium	10	35		16
DW		WDRD	Large	11	35		82
DW		WDRD	Large	12	35		85
MB		WDRD	Small	13	35
MB		WDRD	Small	14	35
MB		WDRD	Medium	15	35
MB		WDRD	Medium	16	35
MB		WDRD	Large	17	35
MB		WDRD	Large	18	35
DW + MB		PNLK	Small	19	35		25
DW + MB		PNLK	Small	20	35		42
DW + MB		PNLK	Medium	21	35		14
DW + MB		PNLK	Medium	22	35		33
DW + MB		PNLK	Large	23	35		120
DW + MB		PNLK	Large	24	35		98
DW		PNLK	Small	25	35		30
DW		PNLK	Small	26	35		31
DW		PNLK	Medium	27	35		2
DW		PNLK	Medium	28	35		0
DW		PNLK	Large	29	35		93
DW		PNLK	Large	30	35		108
MB		PNLK	Small	31	35
MB		PNLK	Small	32	35
MB		PNLK	Medium	33	35
MB		PNLK	Medium	34	35
MB		PNLK	Large	35	35
MB		PNLK	Large	36	35
DW + MB		MPSP	Small	37	35		27
DW + MB		MPSP	Small	38	35		14
DW + MB		MPSP	Medium	39	35		8
DW + MB		MPSP	Medium	40	35		35
DW + MB		MPSP	Large	41	35		53
DW + MB		MPSP	Large	42	35		58
DW		MPSP	Small	43	35		0
DW		MPSP	Small	44	35		26
DW		MPSP	Medium	45	35		3
DW		MPSP	Medium	46	35		37
DW		MPSP	Large	47	35		44
DW		MPSP	Large	48	35		66
MB		MPSP	Small	49
MB		MPSP	Small	50
MB		MPSP	Medium	51
MB		MPSP	Medium	52
MB		MPSP	Large	53
MB		MPSP	Large	54
