# Supplementary material for: Introducing a Novel Course-Based Undergraduate Research Experience Using Duckweed as a Model System
Source: Integr Org Biol. 2025 Dec 19;8(1):obaf049. doi: 10.1093/iob/obaf049 (PMC12802901; doi:10.1093/iob/obaf049)
Supplement: obaf049_Supplemental_Files [file obaf049_supplemental_files.zip › 08 Student Data/Student Data/Spring24PercentCoverage.xlsx]

## Sheet: Sheet1
Number	Treatment	WellArea	Day	DuckweedArea	PercentCoverage	NumberOfFronds
1	20	951.149	0	3.887	0.408664	1
2	20	951.149	0	3.085	0.324345	1
3	20	951.149	0	2.271	0.238764	1
4	20	951.149	0	3.761	0.395416	1
5	20	951.149	0	2.721	0.286075	1
6	20	951.149	0	2.962	0.311413	1
7	30	951.149	0	2.503	0.263155	1
8	30	951.149	0	2.537	0.26673	1
9	30	951.149	0	2.767	0.290911	1
10	30	951.149	0	2.988	0.314146	1
11	30	951.149	0	3.068	0.322557	1
12	30	951.149	0	3.281	0.344951	1
13	40	951.149	0	3.385	0.355885	1
14	40	951.149	0	3.392	0.356621	1
15	40	951.149	0	2.542	0.267256	1
16	40	951.149	0	2.647	0.278295	1
17	40	951.149	0	2.603	0.273669	1
18	40	951.149	0	2.045	0.215003	1
1	20	951.149	7	2.648	0.2784	1
2	20	951.149	7	13.073	1.37444	2
3	20	951.149	7	12.968	1.3634	3
4	20	951.149	7	13.387	1.40746	3
5	20	951.149	7	13.318	1.4002	2
6	20	951.149	7	13.642	1.43427	2
7	30	951.149	7	13.281	1.39631	3
8	30	951.149	7	14.281	1.50145	2
9	30	951.149	7	11.935	1.2548	2
10	30	951.149	7	13.565	1.42617	2
11	30	951.149	7	10.219	1.07438	2
12	30	951.149	7	15.037	1.58093	2
13	40	951.149	7	21.312	2.24066	3
14	40	951.149	7	27.783	2.92099	3
15	40	951.149	7	22.312	2.34579	3
16	40	951.149	7	13.027	1.36961	2
17	40	951.149	7	24.155	2.53956	3
18	40	951.149	7	16.406	1.72486	3
1	20	951.149	14	2.054	0.215949	1
2	20	951.149	14	51.576	5.42249	7
3	20	951.149	14	90.528	9.51775	9
4	20	951.149	14	55.157	5.79899	6
5	20	951.149	14	36.917	3.88131	5
6	20	951.149	14	67.406	7.0868	5
7	30	951.149	14	18.872	1.98413	3
8	30	951.149	14	11.528	1.21201	2
9	30	951.149	14	11.933	1.25459	2
10	30	951.149	14	21.905	2.303	3
11	30	951.149	14	11.381	1.19655	2
12	30	951.149	14	19.495	2.04963	3
13	40	951.149	14	15.332	1.61195	3
14	40	951.149	14	19.009	1.99853	3
15	40	951.149	14	20.882	2.19545	3
16	40	951.149	14	13.949	1.46654	2
17	40	951.149	14	25.576	2.68896	3
18	40	951.149	14	21.184	2.2272	3
1	20	951.149	28	2.741	0.284919	1
2	20	951.149	28	115.169	12.1084	14
3	20	951.149	28	220.213	23.1523	22
4	20	951.149	28	117.954	12.4012	14
5	20	951.149	28	99.282	10.4381	16
6	20	951.149	28	137.749	14.4824	14
7	30	951.149	28	95.836	10.0758	12
8	30	951.149	28	23.075	2.42601	6
9	30	951.149	28	35.385	3.72024	5
10	30	951.149	28	119.97	12.6132	20
11	30	951.149	28	15.704	1.65106	5
12	30	951.149	28	195.415	20.5452	24
13	40	951.149	28	11.212	1.17878	2
14	40	951.149	28	16.897	1.77648	3
15	40	951.149	28	17.847	1.87636	3
16	40	951.149	28	8.609	0.905116	2
17	40	951.149	28	14.316	1.50513	3
18	40	951.149	28	9.605	1.00983	2
1	20	951.149	0	2.749	0.289019	1
2	20	951.149	0	2.716	0.285549	1
3	20	951.149	0	3.138	0.329917	1
4	20	951.149	0	3.459	0.363665	1
5	20	951.149	0	3.341	0.351259	1
6	20	951.149	0	3.116	0.327604	1
7	30	951.149	0	2.643	0.277874	1
8	30	951.149	0	2.58	0.271251	1
9	30	951.149	0	2.316	0.243495	1
10	30	951.149	0	2.752	0.289334	1
11	30	951.149	0	2.463	0.25895	1
12	30	951.149	0	2.079	0.218578	1
13	40	951.149	0	3.552	0.373443	1
14	40	951.149	0	1.221	0.128371	1
15	40	951.149	0	1.742	0.183147	1
16	40	951.149	0	2.732	0.287232	1
17	40	951.149	0	2.599	0.273248	1
18	40	951.149	0	2.457	0.258319	1
1	20	951.149	7	11.39	1.1975	2
2	20	951.149	7	10.541	1.10824	2
3	20	951.149	7	5.304	0.557641	2
4	20	951.149	7	12.901	1.35636	2
5	20	951.149	7	10.772	1.13252	2
6	20	951.149	7	14.756	1.55139	3
7	30	951.149	7	15.844	1.66577	3
8	30	951.149	7	15.431	1.62235	3
9	30	951.149	7	17.501	1.83999	3
10	30	951.149	7	10.213	1.07375	3
11	30	951.149	7	17.693	1.86017	3
12	30	951.149	7	14.349	1.5086	3
13	40	951.149	7	20.139	2.11733	3
14	40	951.149	7	11.52	1.21117	2
15	40	951.149	7	11.766	1.23703	2
16	40	951.149	7	16.775	1.76366	3
17	40	951.149	7	11.002	1.15671	2
18	40	951.149	7	14.182	1.49104	2
1	20	951.149	14	27.213	2.86107	3
2	20	951.149	14	25.558	2.68707	3
3	20	951.149	14	13	1.36677	3
4	20	951.149	14	32.272	3.39295	3
5	20	951.149	14	32.901	3.45908	4
6	20	951.149	14	57.767	6.07339	7
7	30	951.149	14	23.089	2.42749	4
8	30	951.149	14	19.527	2.05299	3
9	30	951.149	14	23.555	2.47648	3
10	30	951.149	14	10.197	1.07207	3
11	30	951.149	14	23.644	2.48584	3
12	30	951.149	14	19.882	2.09031	3
13	40	951.149	14	23.102	2.42885	3
14	40	951.149	14	12.817	1.34753	2
15	40	951.149	14	11.918	1.25301	2
16	40	951.149	14	18.521	1.94722	3
17	40	951.149	14	9.493	0.998056	2
18	40	951.149	14	14.7	1.5455	2
1	20	951.149	28	125.751	13.221	12
2	20	951.149	28	85.685	9.00858	11
3	20	951.149	28	15.171	1.59502	4
4	20	951.149	28	84.551	8.88935	13
5	20	951.149	28	113.965	11.9818	13
6	20	951.149	28	150.417	15.8142	19
7	30	951.149	28	178.869	18.8056	29
8	30	951.149	28	92.127	9.68586	13
9	30	951.149	28	168.709	17.7374	26
10	30	951.149	28	14.781	1.55402	4
11	30	951.149	28	213.72	22.4697	28
12	30	951.149	28	201.605	21.1959	32
13	40	951.149	28	16.84	1.77049	2
14	40	951.149	28	10.326	1.08563	2
15	40	951.149	28	8.446	0.887979	1
16	40	951.149	28	14.021	1.47411	2
17	40	951.149	28	7.775	0.817432	2
18	40	951.149	28	10.979	1.15429	1
1	20	951.149	0	2.668	0.280503	1
2	20	951.149	0	2.678	0.281554	1
3	20	951.149	0	3.339	0.351049	1
4	20	951.149	0	2.377	0.249908	1
5	20	951.149	0	4.92	0.517269	1
6	20	951.149	0	2.691	0.282921	1
7	30	951.149	0	3.436	0.361247	1
8	30	951.149	0	2.524	0.265363	1
9	30	951.149	0	3.895	0.409505	1
10	30	951.149	0	1.956	0.205646	1
11	30	951.149	0	3.056	0.321296	1
12	30	951.149	0	2.225	0.233928	1
13	40	951.149	0	2.967	0.311939	1
14	40	951.149	0	4.059	0.426747	1
15	40	951.149	0	3.322	0.349262	1
16	40	951.149	0	2.623	0.275772	1
17	40	951.149	0	2.131	0.224045	1
18	40	951.149	0	3.364	0.353677	1
1	20	951.149	7	10.692	1.12411	2
2	20	951.149	7	10.13	1.06503	2
3	20	951.149	7	15.407	1.61983	2
4	20	951.149	7	14.55	1.52973	2
5	20	951.149	7	22.841	2.40141	3
6	20	951.149	7	13.162	1.3838	3
7	30	951.149	7	12.871	1.35321	2
8	30	951.149	7	14.931	1.56979	2
9	30	951.149	7	16.881	1.7748	2
10	30	951.149	7	13.585	1.42827	2
11	30	951.149	7	16.511	1.7359	2
12	30	951.149	7	12.528	1.31714	2
13	40	951.149	7	13.57	1.4267	2
14	40	951.149	7	22.558	2.37166	3
15	40	951.149	7	22.848	2.40215	3
16	40	951.149	7	18.402	1.93471	2
17	40	951.149	7	14.25	1.49819	3
18	40	951.149	7	20.095	2.11271	3
1	20	951.149	14		0
2	20	951.149	14		0
3	20	951.149	14		0
4	20	951.149	14		0
5	20	951.149	14		0
6	20	951.149	14		0
7	30	951.149	14		0
8	30	951.149	14		0
9	30	951.149	14		0
10	30	951.149	14		0
11	30	951.149	14		0
12	30	951.149	14		0
13	40	951.149	14		0
14	40	951.149	14		0
15	40	951.149	14		0
16	40	951.149	14		0
17	40	951.149	14		0
18	40	951.149	14		0
1	20	951.149	0	2.763	0.290491	1
2	20	951.149	0	3.575	0.375861	1
3	20	951.149	0	3.193	0.335699	1
4	20	951.149	0	2.088	0.219524	1
5	20	951.149	0	2.851	0.299743	1
6	20	951.149	0	2.948	0.309941	1
7	30	951.149	0	1.779	0.187037	1
8	30	951.149	0	1.692	0.17789	1
9	30	951.149	0	2.418	0.254219	1
10	30	951.149	0	2.235	0.234979	1
11	30	951.149	0	2.379	0.250119	1
12	30	951.149	0	2.944	0.30952	1
13	40	951.149	0	3.971	0.417495	1
14	40	951.149	0	2.945	0.309626	1
15	40	951.149	0	2.754	0.289545	1
16	40	951.149	0	3.255	0.342218	1
17	40	951.149	0	2.41	0.253378	1
18	40	951.149	0	4.983	0.523893	1
1	20	951.149	7	23.625	2.48384	4
2	20	951.149	7	14.833	1.55948	3
3	20	951.149	7	14.687	1.54413	3
4	20	951.149	7	19.302	2.02934	3
5	20	951.149	7	21	2.20786	3
6	20	951.149	7	13.063	1.37339	2
7	30	951.149	7	14.069	1.47916	2
8	30	951.149	7	12.38	1.30158	1
9	30	951.149	7	15.657	1.64611	3
10	30	951.149	7	14.182	1.49104	2
11	30	951.149	7	14.893	1.56579	2
12	30	951.149	7	18.963	1.99369	3
13	40	951.149	7	13.046	1.3716	1
14	40	951.149	7	18.2	1.91348	2
15	40	951.149	7	13.291	1.39736	2
16	40	951.149	7	5.837	0.613679	2
17	40	951.149	7	16.562	1.74126	2
18	40	951.149	7	13.586	1.42838	2
1	20	951.149	14	117.644	12.3686	12
2	20	951.149	14	32.171	3.38233	5
3	20	951.149	14	35.082	3.68838	4
4	20	951.149	14	74.071	7.78753	8
5	20	951.149	14	57.79	6.07581	6
6	20	951.149	14	13.547	1.42428	2
7	30	951.149	14	20.117	2.11502	3
8	30	951.149	14	15.397	1.61878	1
9	30	951.149	14	30.472	3.2037	5
10	30	951.149	14	23.175	2.43653	3
11	30	951.149	14	24	2.52326	3
12	30	951.149	14	28.892	3.03759	4
13	40	951.149	14	14.275	1.50082	2
14	40	951.149	14	19.945	2.09694	2
15	40	951.149	14	12.419	1.30568	2
16	40	951.149	14	6.763	0.711035	2
17	40	951.149	14	16.62	1.74736	2
18	40	951.149	14	11.243	1.18204	2
1	20	951.149	28	446.229	46.9147	37
2	20	951.149	28	99.793	10.4918	12
3	20	951.149	28	88.203	9.27331	7
4	20	951.149	28	315.778	33.1996	29
5	20	951.149	28	213.184	22.4133	19
6	20	951.149	28	17.014	1.78878	2
7	30	951.149	28	230.422	24.2256	23
8	30	951.149	28	137.774	14.485	11
9	30	951.149	28	290.905	30.5846	24
10	30	951.149	28	200.718	21.1027	16
11	30	951.149	28	185.381	19.4902	19
12	30	951.149	28	329.87	34.6812	27
13	40	951.149	28	14.275	1.50082	2
14	40	951.149	28	19.945	2.09694	2
15	40	951.149	28	12.419	1.30568	2
16	40	951.149	28	6.763	0.711035	2
17	40	951.149	28	16.62	1.74736	2
18	40	951.149	28	11.243	1.18204	2
1	20	951.149	0	3.369	0.354203	1
2	20	951.149	0	3.369	0.354203	1
3	20	951.149	0	3.369	0.354203	1
4	20	951.149	0	3.369	0.354203	1
5	20	951.149	0	3.369	0.354203	1
6	20	951.149	0	3.369	0.354203	1
7	30	951.149	0	3.369	0.354203	1
8	30	951.149	0	3.369	0.354203	1
9	30	951.149	0	3.369	0.354203	1
10	30	951.149	0	3.369	0.354203	1
11	30	951.149	0	3.369	0.354203	1
12	30	951.149	0	3.369	0.354203	1
13	40	951.149	0	3.369	0.354203	1
14	40	951.149	0	3.369	0.354203	1
15	40	951.149	0	3.369	0.354203	1
16	40	951.149	0	3.369	0.354203	1
17	40	951.149	0	3.369	0.354203	1
18	40	951.149	0	3.369	0.354203	1
1	20	951.149	7	17.212	1.8096	2
2	20	951.149	7	13.531	1.4226	2
3	20	951.149	7	15.91	1.67271	2
4	20	951.149	7	18.474	1.94228	3
5	20	951.149	7	18.249	1.91863	2
6	20	951.149	7	15.233	1.60154	2
7	30	951.149	7	7.445	0.782738	2
8	30	951.149	7	11.357	1.19403	2
9	30	951.149	7	13.183	1.38601	2
10	30	951.149	7	13.751	1.44573	2
11	30	951.149	7	12.988	1.36551	2
12	30	951.149	7	9.02	0.948327	2
13	40	951.149	7	24.633	2.58982	2
14	40	951.149	7	23.76	2.49803	2
15	40	951.149	7	10.81	1.13652	2
16	40	951.149	7	25.522	2.68328	2
17	40	951.149	7	23.727	2.49456	2
18	40	951.149	7	16.459	1.73043	2
1	20	951.149	14	26.006	2.73417	3
2	20	951.149	14	17.6	1.85039	3
3	20	951.149	14	28.646	3.01173	3
4	20	951.149	14	32.013	3.36572	3
5	20	951.149	14	28.275	2.97272	3
6	20	951.149	14	21.006	2.20849	3
7	30	951.149	14	8.82	0.9273	2
8	30	951.149	14	20.521	2.1575	3
9	30	951.149	14	28.756	3.02329	6
10	30	951.149	14	13.48	1.41723	3
11	30	951.149	14	18.886	1.9856	3
12	30	951.149	14	10.647	1.11938	3
13	40	951.149	14	30.4	3.19613	2
14	40	951.149	14	32.731	3.44121	2
15	40	951.149	14	24.95	2.62314	2
16	40	951.149	14	11.531	1.21232	2
17	40	951.149	14	33.983	3.57284	2
18	40	951.149	14	18.635	1.95921	3
1	20	951.149	28	35.95	3.77964	3
2	20	951.149	28	21.049	2.21301	3
3	20	951.149	28	33.781	3.5516	4
4	20	951.149	28	44.607	4.6898	4
5	20	951.149	28	37.783	3.97235	4
6	20	951.149	28	36.904	3.87994	4
7	30	951.149	28	11.732	1.23346	4
8	30	951.149	28	75.646	7.95312	10
9	30	951.149	28	70.229	7.3836	9
10	30	951.149	28	15.252	1.60353	3
11	30	951.149	28	54.955	5.77775	7
12	30	951.149	28	16.569	1.742	3
13	40	951.149	28	13.181	1.3858	2
14	40	951.149	28	17.004	1.78773	2
15	40	951.149	28	8.181	0.860118	2
16	40	951.149	28	18.638	1.95952	2
17	40	951.149	28	15.453	1.62467	2
18	40	951.149	28	11.59	1.21853	3
1	20	951.149	0	3.926	0.412764	1
2	20	951.149	0	3.355	0.352731	1
3	20	951.149	0	2.898	0.304684	1
4	20	951.149	0	3.127	0.32876	1
5	20	951.149	0	3.434	0.361037	1
6	20	951.149	0	2.671	0.280818	1
7	30	951.149	0	2.286	0.240341	1
8	30	951.149	0	2.451	0.257688	1
9	30	951.149	0	2.554	0.268517	1
10	30	951.149	0	1.641	0.172528	1
11	30	951.149	0	2.638	0.277349	1
12	30	951.149	0	2.498	0.26263	1
13	40	951.149	0	2.404	0.252747	1
14	40	951.149	0	2.531	0.266099	1
15	40	951.149	0	2.604	0.273774	1
16	40	951.149	0	2.72	0.28597	1
17	40	951.149	0	1.926	0.202492	1
18	40	951.149	0	2.707	0.284603	1
1	20	951.149	7	15.264	1.6048	3
2	20	951.149	7	16.395	1.7237	2
3	20	951.149	7	17.127	1.80066	2
4	20	951.149	7	16.222	1.70552	2
5	20	951.149	7	19.444	2.04426	2
6	20	951.149	7	16.63	1.74841	3
7	30	951.149	7	13.03	1.36992	3
8	30	951.149	7	12.675	1.3326	3
9	30	951.149	7	13.679	1.43816	3
10	30	951.149	7	9.322	0.980078	2
11	30	951.149	7	14.006	1.47253	2
12	30	951.149	7	12.966	1.36319	2
13	40	951.149	7	12.491	1.31325	3
14	40	951.149	7	1.967	0.206803	1
15	40	951.149	7	15.444	1.62372	3
16	40	951.149	7	13.641	1.43416	2
17	40	951.149	7	16.197	1.70289	3
18	40	951.149	7	14.486	1.523	3
1	20	951.149	14	38.026	3.9979	4
2	20	951.149	14	46.16	4.85308	5
3	20	951.149	14	33.454	3.51722	3
4	20	951.149	14	58.662	6.16749	7
5	20	951.149	14	35.056	3.68565	4
6	20	951.149	14	68.611	7.21349	7
7	30	951.149	14	21.65	2.27619	3
8	30	951.149	14	22.44	2.35925	3
9	30	951.149	14	20.405	2.1453	3
10	30	951.149	14	21.523	2.26284	3
11	30	951.149	14	21.764	2.28818	3
12	30	951.149	14	20.223	2.12617	3
13	40	951.149	14	16.604	1.74568	3
14	40	951.149	14	1.947	0.2047	1
15	40	951.149	14	15.522	1.63192	3
16	40	951.149	14	12.186	1.28119	2
17	40	951.149	14	15.611	1.64128	3
18	40	951.149	14	15.042	1.58146	3
1	20	951.149	28	169.026	17.7707	14
2	20	951.149	28	199.32	20.9557	16
3	20	951.149	28	131.649	13.841	13
4	20	951.149	28	225.404	23.6981	19
5	20	951.149	28	134.687	14.1605	13
6	20	951.149	28	239.427	25.1724	19
7	30	951.149	28	111.531	11.7259	11
8	30	951.149	28	110.478	11.6152	11
9	30	951.149	28	98.11	10.3149	10
10	30	951.149	28	35.092	3.68943	6
11	30	951.149	28	78.622	8.266	8
12	30	951.149	28	58.885	6.19093	8
13	40	951.149	28	16.669	1.75251	3
14	40	951.149	28	2.001	0.210377	1
15	40	951.149	28	13.449	1.41397	3
16	40	951.149	28	12.262	1.28918	2
17	40	951.149	28	13.833	1.45435	3
18	40	951.149	28	13.783	1.44909	3
1	20	951.149	0	2.347	0.246754	1
2	20	951.149	0	2.479	0.260632	1
3	20	951.149	0	2.197	0.230984	1
4	20	951.149	0	3.031	0.318667	1
5	20	951.149	0	2.055	0.216054	1
6	20	951.149	0	2.766	0.290806	1
7	30	951.149	0	2.519	0.264838	1
8	30	951.149	0	2.384	0.250644	1
9	30	951.149	0	2.01	0.211323	1
10	30	951.149	0	2.545	0.267571	1
11	30	951.149	0	2.581	0.271356	1
12	30	951.149	0	3.164	0.33265	1
13	40	951.149	0	1.019	0.107134	1
14	40	951.149	0	2.219	0.233297	1
15	40	951.149	0	1.708	0.179572	1
16	40	951.149	0	1.789	0.188088	1
17	40	951.149	0	1.626	0.170951	1
18	40	951.149	0	1.654	0.173895	1
1	20	951.149	7	22.458	2.36114	2
2	20	951.149	7	9.288	0.976503	2
3	20	951.149	7	11.163	1.17363	2
4	20	951.149	7	14.21	1.49398	3
5	20	951.149	7	11.413	1.19992	2
6	20	951.149	7	10.519	1.10593	2
7	30	951.149	7	13.826	1.45361	2
8	30	951.149	7	17.683	1.85912	2
9	30	951.149	7	13.682	1.43847	2
10	30	951.149	7	9.992	1.05052	2
11	30	951.149	7	11.624	1.2221	2
12	30	951.149	7	14.84	1.56022	2
13	40	951.149	7	10.392	1.09257	3
14	40	951.149	7	15.502	1.62982	2
15	40	951.149	7	13.315	1.39989	2
16	40	951.149	7	10.174	1.06965	2
17	40	951.149	7	11.164	1.17374	2
18	40	951.149	7	12.753	1.3408	2
1	20	951.149	14	195.736	20.5789	16
2	20	951.149	14	60.113	6.32004	6
3	20	951.149	14	81.078	8.52422	7
4	20	951.149	14	168.096	17.6729	14
5	20	951.149	14	105.827	11.1262	10
6	20	951.149	14	15.158	1.59365	3
7	30	951.149	14	25.33	2.66309	2
8	30	951.149	14	28.151	2.95968	2
9	30	951.149	14	30.887	3.24734	2
10	30	951.149	14	17.847	1.87636	2
11	30	951.149	14	21.145	2.2231	2
12	30	951.149	14	34.85	3.66399	2
13	40	951.149	14	9.68	1.01772	2
14	40	951.149	14	21.036	2.21164	3
15	40	951.149	14	16.151	1.69805	2
16	40	951.149	14	11.263	1.18415	2
17	40	951.149	14	13.148	1.38233	2
18	40	951.149	14	13.743	1.44488	2
1	20	951.149	28	292.218	30.7226	25
2	20	951.149	28	90.371	9.50125	10
3	20	951.149	28	121.418	12.7654	14
4	20	951.149	28	275.813	28.9979	29
5	20	951.149	28	204.531	21.5036	22
6	20	951.149	28	26.901	2.82826	6
7	30	951.149	28	233.504	24.5497	19
8	30	951.149	28	285.467	30.0129	26
9	30	951.149	28	292.326	30.734	28
10	30	951.149	28	104.362	10.9722	9
11	30	951.149	28	153.912	16.1817	20
12	30	951.149	28	305.246	32.0923	29
13	40	951.149	28	6.256	0.657731	2
14	40	951.149	28	13.762	1.44688	3
15	40	951.149	28	9.931	1.04411	2
16	40	951.149	28	6.04	0.635021	2
17	40	951.149	28	7.86	0.826369	2
18	40	951.149	28	7.683	0.80776	2
1	20	951.149	0	3.625	0.381118	1
2	20	951.149	0	3.369	0.354203	1
3	20	951.149	0	3.163	0.332545	1
4	20	951.149	0	3.991	0.419598	1
5	20	951.149	0	2.603	0.273669	1
6	20	951.149	0	3.203	0.336751	1
7	30	951.149	0	2.831	0.29764	1
8	30	951.149	0	2.839	0.298481	1
9	30	951.149	0	2.493	0.262104	1
10	30	951.149	0	2.314	0.243285	1
11	30	951.149	0	3.974	0.41781	1
12	30	951.149	0	2.367	0.248857	1
13	40	951.149	0	3.383	0.355675	1
14	40	951.149	0	3.419	0.35946	1
15	40	951.149	0	2.693	0.283131	1
16	40	951.149	0	3.24	0.340641	1
17	40	951.149	0	3.139	0.330022	1
18	40	951.149	0	2.816	0.296063	1
1	20	951.149	7	19.162	2.01462	3
2	20	951.149	7	21.261	2.2353	3
3	20	951.149	7	20.048	2.10777	3
4	20	951.149	7	20.132	2.1166	3
5	20	951.149	7	17.408	1.83021	2
6	20	951.149	7	18.316	1.92567	2
7	30	951.149	7	14.489	1.52332	2
8	30	951.149	7	10.644	1.11907	2
9	30	951.149	7	11.853	1.24618	2
10	30	951.149	7	17.992	1.89161	3
11	30	951.149	7	14.485	1.52289	2
12	30	951.149	7	11.633	1.22305	2
13	40	951.149	7	17.992	1.89161	2
14	40	951.149	7	20.317	2.13605	3
15	40	951.149	7	21.463	2.25653	3
16	40	951.149	7	21.725	2.28408	3
17	40	951.149	7	20.289	2.1331	3
18	40	951.149	7	12.841	1.35005	2
1	20	951.149	14		0
2	20	951.149	14		0
3	20	951.149	14		0
4	20	951.149	14		0
5	20	951.149	14		0
6	20	951.149	14		0
7	30	951.149	14		0
8	30	951.149	14		0
9	30	951.149	14		0
10	30	951.149	14		0
11	30	951.149	14		0
12	30	951.149	14		0
13	40	951.149	14		0
14	40	951.149	14		0
15	40	951.149	14		0
16	40	951.149	14		0
17	40	951.149	14		0
18	40	951.149	14		0
1	20	951.149	0	3.388	0.356201	1
2	20	951.149	0	3.1	0.325922	1
3	20	951.149	0	4.016	0.422226	1
4	20	951.149	0	1.859	0.195448	1
5	20	951.149	0	2.954	0.310572	1
6	20	951.149	0	3.054	0.321085	1
1	20	951.149	7	16.464	1.73096	3
2	20	951.149	7	18.261	1.91989	3
3	20	951.149	7	18.378	1.93219	2
4	20	951.149	7	2.019	0.21227	1
5	20	951.149	7	17.372	1.82642	2
6	20	951.149	7	3.095	0.325396	1
1	20	951.149	14	25.45	2.67571	4
2	20	951.149	14	25.489	2.67981	4
3	20	951.149	14	22.439	2.35915	3
4	20	951.149	14	1.905	0.200284	1
5	20	951.149	14	24.94	2.62209	3
6	20	951.149	14	2.729	0.286916	1
1	20	951.149	28	65.661	6.90333	7
2	20	951.149	28	51.36	5.39978	9
3	20	951.149	28	26.519	2.7881	3
4	20	951.149	28	1.927	0.202597	1
5	20	951.149	28	37.911	3.98581	4
6	20	951.149	28	2.741	0.288178	1
7	30	951.149	0	3.618	0.380382	1
8	30	951.149	0	2.112	0.222047	1
9	30	951.149	0	2.803	0.294696	1
10	30	951.149	0	2.392	0.251485	1
11	30	951.149	0	2.603	0.273669	1
12	30	951.149	0	1.686	0.177259	1
7	30	951.149	7	12.936	1.36004	2
8	30	951.149	7	9.139	0.960838	2
9	30	951.149	7	8.898	0.9355	2
10	30	951.149	7	10.146	1.06671	2
11	30	951.149	7	10.222	1.0747	2
12	30	951.149	7	7.875	0.827946	2
7	30	951.149	14	15.081	1.58556	3
8	30	951.149	14	10.911	1.14714	2
9	30	951.149	14	12.092	1.2713	3
10	30	951.149	14	21.353	2.24497	3
11	30	951.149	14	18.327	1.92683	3
12	30	951.149	14	15.858	1.66725	2
7	30	951.149	28	182.287	19.1649	14
8	30	951.149	28	69.967	7.35605	8
9	30	951.149	28	188.291	19.7962	22
10	30	951.149	28	271.937	28.5904	23
11	30	951.149	28	278.316	29.261	28
12	30	951.149	28	224.769	23.6313	25
13	40	951.149	0	3.655	0.384272	1
14	40	951.149	0	2.518	0.264732	1
15	40	951.149	0	2.161	0.227199	1
16	40	951.149	0	3.285	0.345372	1
17	40	951.149	0	2.698	0.283657	1
18	40	951.149	0	3.766	0.395942	1
13	40	951.149	7	15.336	1.61237	2
14	40	951.149	7	10.93	1.14914	2
15	40	951.149	7	6.081	0.639332	2
16	40	951.149	7	9.262	0.97377	2
17	40	951.149	7	9.784	1.02865	2
18	40	951.149	7	12.007	1.26237	2
13	40	951.149	14	16.679	1.75356	3
14	40	951.149	14	13.078	1.37497	2
15	40	951.149	14	9.202	0.967461	2
16	40	951.149	14	12.456	1.30957	2
17	40	951.149	14	11.834	1.24418	2
18	40	951.149	14	13.88	1.45929	2
13	40	951.149	28	15.945	1.67639	3
14	40	951.149	28	11.851	1.24597	3
15	40	951.149	28	9.156	0.962625	3
16	40	951.149	28	11.896	1.2507	3
17	40	951.149	28	12.713	1.33659	3
18	40	951.149	28	14.287	1.50208	3
1	20		0				951.149	3.648	0.383536	1
2	20		0				951.149	1.87	0.196604	1
3	20		0				951.149	1.774	0.186511	1
4	20		0				951.149	1.772	0.186301	1
5	20		0				951.149	2.28	0.23971	1
6	20		0				951.149	1.943	0.204279	1
7	30		0				951.149	1.261	0.132576	1
8	30		0				951.149	1.622	0.170531	1
9	30		0				951.149	2.122	0.223099	1
10	30		0				951.149	2.022	0.212585	1
11	30		0				951.149	3.255	0.342218	1
12	30		0				951.149	2.302	0.242023	1
13	40		0				951.149	3.342	0.351365	1
14	40		0				951.149	2.606	0.273984	1
15	40		0				951.149	1.547	0.162645	1
16	40		0				951.149	1.713	0.180098	1
17	40		0				951.149	2.149	0.225937	1
18	40		0				951.149	2.998	0.315198	1
1	20		7				951.149	13.256	1.39368	2
2	20		7				951.149	11.426	1.20128	2
3	20		7				951.149	9.906	1.04148	2
4	20		7				951.149	12.359	1.29938	2
5	20		7				951.149	12.028	1.26458	2
6	20		7				951.149	9.632	1.01267	2
7	30		7				951.149	9.384	0.986596	2
8	30		7				951.149	9.312	0.979026	2
9	30		7				951.149	11.12	1.16911	2
10	30		7				951.149	10.087	1.06051	2
11	30		7				951.149	16.885	1.77522	2
12	30		7				951.149	10.929	1.14903	2
13	40		7				951.149	17.072	1.79488	2
14	40		7				951.149	11.088	1.16575	2
15	40		7				951.149	6.087	0.639963	2
16	40		7				951.149	11.259	1.18373	2
17	40		7				951.149	6.209	0.652789	2
18	40		7				951.149	12.886	1.35478	2
1	20		14				951.149	47.179	4.96021	6
2	20		14				951.149	29.073	3.05662	3
3	20		14				951.149	26.864	2.82437	3
4	20		14				951.149	44.721	4.70179	6
5	20		14				951.149	47.077	4.94949	7
6	20		14				951.149	28.632	3.01025	4
7	30		14				951.149	22.569	2.37281	3
8	30		14				951.149	19.242	2.02303	3
9	30		14				951.149	18.031	1.89571	3
10	30		14				951.149	22.807	2.39784	3
11	30		14				951.149	20.765	2.18315	3
12	30		14				951.149	23.418	2.46207	3
13	40		14				951.149	18.068	1.8996	4
14	40		14				951.149	11.126	1.16974	2
15	40		14				951.149	8.943	0.940231	2
16	40		14				951.149	11.152	1.17248	2
17	40		14				951.149	4.057	0.426537	2
18	40		14				951.149	12.744	1.33985	2
1	20		28				951.149	132.953	13.9781	13
2	20		28				951.149	156.382	16.4414	12
3	20		28				951.149	87.176	9.16534	9
4	20		28				951.149	151.67	15.946	15
5	20		28				951.149	66.174	6.95727	8
6	20		28				951.149	83.003	8.7266	9
7	30		28				951.149	98.552	10.3614	8
8	30		28				951.149	104.114	10.9461	9
9	30		28				951.149	147.728	15.5315	11
10	30		28				951.149	110.895	11.6591	9
11	30		28				951.149	126.284	13.277	10
12	30		28				951.149	118.269	12.4343	10
13	40		28				951.149	16.678	1.75346	4
14	40		28				951.149	12.008	1.26247	2
15	40		28				951.149	7.969	0.837829	2
16	40		28				951.149	11.1	1.16701	2
17	40		28				951.149	3.9	0.41003	2
18	40		28				951.149	12.718	1.33712	2
1	20		0		0.160858	1	951.149	1.53
2	20		0		0.414656	1	951.149	3.944
3	20		0		0.292804	1	951.149	2.785
4	20		0		0.195343	1	951.149	1.858
5	20		0		0.168848	1	951.149	1.606
6	20		0		0.180413	1	951.149	1.716
7	30		0		0.209957	1	951.149	1.997
8	30		0		0.375756	1	951.149	3.574
9	30		0		0.219734	1	951.149	2.09
10	30		0		0.263366	1	951.149	2.505
11	30		0		0.25895	1	951.149	2.463
12	30		0		0.302161	1	951.149	2.874
13	40		0		0.272092	1	951.149	2.588
14	40		0		0.222468	1	951.149	2.116
15	40		0		0.245177	1	951.149	2.332
16	40		0		0.170741	1	951.149	1.624
17	40		0		0.224045	1	951.149	2.131
18	40		0		0.217526	1	951.149	2.069
1	20		7		0.727962	2	951.149	6.924
2	20		7		1.75661	2	951.149	16.708
3	20		7		1.48894	2	951.149	14.162
4	20		7		1.43227	2	951.149	13.623
5	20		7		1.88509	3	951.149	17.93
6	20		7		0.836041	2	951.149	7.952
7	30		7		1.12622	2	951.149	10.712
8	30		7		1.48925	2	951.149	14.165
9	30		7		1.08784	2	951.149	10.347
10	30		7		1.48788	2	951.149	14.152
11	30		7		1.3572	2	951.149	12.909
12	30		7		1.34648	2	951.149	12.807
13	40		7		1.48915	2	951.149	14.164
14	40		7		1.74557	2	951.149	16.603
15	40		7		1.50712	2	951.149	14.335
16	40		7		1.67324	2	951.149	15.915
17	40		7		1.75567	2	951.149	16.699
18	40		7		0.522946	2	951.149	4.974
1	20		14		2.44273	3	951.149	23.234
2	20		14		2.50697	3	951.149	23.845
3	20		14		2.51927	3	951.149	23.962
4	20		14		3.09384	3	951.149	29.427
5	20		14		4.34464	5	951.149	41.324
6	20		14		4.42076	3	951.149	42.048
7	30		14		2.0675	3	951.149	19.665
8	30		14		2.00105	3	951.149	19.033
9	30		14		2.11597	3	951.149	20.126
10	30		14		2.53441	3	951.149	24.106
11	30		14		2.54271	3	951.149	24.185
12	30		14		2.54608	3	951.149	24.217
13	40		14		1.86248	4	951.149	17.715
14	40		14		2.3623	3	951.149	22.469
15	40		14		1.87447	3	951.149	17.829
16	40		14		2.33002	3	951.149	22.162
17	40		14		2.54629	3	951.149	24.219
18	40		14		0.91994	2	951.149	8.75
	20		28		9.61059	8	951.149	91.411
	20		28		18.825	13	951.149	179.054
	20		28		15.2555	12	951.149	145.103
	20		28		8.6775	8	951.149	82.536
	20		28		8.48858	8	951.149	80.739
	20		28		6.72155	7	951.149	63.932
	30		28		3.81034	5	951.149	36.242
	30		28		5.26216	6	951.149	50.051
	30		28		3.68029	5	951.149	35.005
	30		28		6.12585	7	951.149	58.266
	30		28		5.15776	6	951.149	49.058
	30		28		5.67177	6	951.149	53.947
	40		28		1.46833	3	951.149	13.966
	40		28		1.74999	3	951.149	16.645
	40		28		1.44667	3	951.149	13.76
	40		28		1.91589	3	951.149	18.223
	40		28		1.81507	3	951.149	17.264
	40		28		0.865374	2	951.149	8.231
1	20	951.149	0	2.151	0.226148	1
2	20	951.149	0	1.493	0.156968	1
3	20	951.149	0	2.507	0.263576	1
4	20	951.149	0	1.605	0.168743	1
5	20	951.149	0	2.265	0.238133	1
6	20	951.149	0	1.876	0.197235	1
7	30	951.149	0	4.14	0.435263	1
8	30	951.149	0	3.311	0.348105	1
9	30	951.149	0	3.414	0.358934	1
10	30	951.149	0	3.478	0.365663	1
11	30	951.149	0	2.18	0.229196	1
12	30	951.149	0	2.722	0.28618	1
13	40	951.149	0	2.903	0.30521	1
14	40	951.149	0	2.449	0.257478	1
15	40	951.149	0	2.281	0.239815	1
16	40	951.149	0	3.718	0.390896	1
17	40	951.149	0	3.63	0.381644	1
18	40	951.149	0	2.634	0.276928	1
1	20	951.149	7	9.236	0.971036	2
2	20	951.149	7	7.962	0.837093	2
3	20	951.149	7	12.685	1.33365	2
4	20	951.149	7	11.07	1.16386	2
5	20	951.149	7	9.137	0.960628	2
6	20	951.149	7	9.774	1.0276	2
7	30	951.149	7	11.502	1.20927	2
8	30	951.149	7	11.293	1.1873	2
9	30	951.149	7	13.874	1.45866	2
10	30	951.149	7	6.88	0.723336	2
11	30	951.149	7	9.056	0.952112	2
12	30	951.149	7	10.992	1.15565	2
13	40	951.149	7	13.241	1.39211	2
14	40	951.149	7	12.823	1.34816	2
15	40	951.149	7	10.451	1.09878	2
16	40	951.149	7	13.95	1.46665	2
17	40	951.149	7	17.788	1.87016	3
18	40	951.149	7	16.14	1.6969	2
1	20	951.149	14	23.515	2.47227	3
2	20	951.149	14	20.982	2.20596	3
3	20	951.149	14	24.311	2.55596	3
4	20	951.149	14	23.619	2.48321	3
5	20	951.149	14	22.983	2.41634	3
6	20	951.149	14	19.714	2.07265	3
7	30	951.149	14	12.425	1.30631	2
8	30	951.149	14	15.015	1.57862	3
9	30	951.149	14	14.695	1.54497	2
10	30	951.149	14	22.448	2.36009	3
11	30	951.149	14	14.061	1.47832	3
12	30	951.149	14	14.54	1.52868	3
13	40	951.149	14	14.025	1.47453	2
14	40	951.149	14	13.528	1.42228	2
15	40	951.149	14	13.528	1.42228	2
16	40	951.149	14	15.321	1.61079	2
17	40	951.149	14	21.202	2.22909	3
18	40	951.149	14	16.967	1.78384	2
1	20	951.149	28	81.435	8.56175	11
2	20	951.149	28	76.586	8.05195	11
3	20	951.149	28	103.013	10.8304	14
4	20	951.149	28	94.487	9.93399	10
5	20	951.149	28	113.02	11.8825	11
6	20	951.149	28	59.704	6.27704	9
7	30	951.149	28	77.384	8.13584	12
8	30	951.149	28	60.607	6.37198	8
9	30	951.149	28	39.63	4.16654	5
10	30	951.149	28	171.264	18.006	21
11	30	951.149	28	33.826	3.55633	5
12	30	951.149	28	27.905	2.93382	5
13	40	951.149	28	15.217	1.59985	2
14	40	951.149	28	12.802	1.34595	2
15	40	951.149	28	10.545	1.10866	2
16	40	951.149	28	15.765	1.65747	2
17	40	951.149	28	21.717	2.28324	3
18	40	951.149	28	17.273	1.81601	2
1	20	951.149	0	2.927	0.307733	1
2	20	951.149	0	3.461	0.363876	1
3	20	951.149	0	2.269	0.238554	1
4	20	951.149	0	3.867	0.406561	1
5	20	951.149	0	2.673	0.281029	1
6	20	951.149	0	3.172	0.333491	1
7	30	951.149	0	3.758	0.395101	1
8	30	951.149	0	2.347	0.246754	1
9	30	951.149	0	2.234	0.234874	1
10	30	951.149	0	4.025	0.423172	1
11	30	951.149	0	2.232	0.234664	1
12	30	951.149	0	3.584	0.376807	1
13	40	951.149	0	2.864	0.30111	1
14	40	951.149	0	3.447	0.362404	1
15	40	951.149	0	2.663	0.279977	1
16	40	951.149	0	2.777	0.291963	1
17	40	951.149	0	3.643	0.38301	1
18	40	951.149	0	1.422	0.149503	1
1	20	951.149	7	20.624	2.16832	2
2	20	951.149	7	16.615	1.74683	2
3	20	951.149	7	16.283	1.71193	2
4	20	951.149	7	18.325	1.92662	2
5	20	951.149	7	12.549	1.31935	2
6	20	951.149	7	12.941	1.36056	2
7	30	951.149	7	14.63	1.53814	2
8	30	951.149	7	19.431	2.0429	2
9	30	951.149	7	17.634	1.85397	1
10	30	951.149	7	18.413	1.93587	3
11	30	951.149	7	20.338	2.13826	3
12	30	951.149	7	22.458	2.36114	3
13	40	951.149	7	16.32	1.71582	2
14	40	951.149	7	16.074	1.68996	2
15	40	951.149	7	16.418	1.72612	2
16	40	951.149	7	14.269	1.50019	3
17	40	951.149	7	18.345	1.92872	2
18	40	951.149	7	18.352	1.92946	2
1	20	951.149	14	51.461	5.4104	4
2	20	951.149	14	33.898	3.5639	3
3	20	951.149	14	32.028	3.3673	3
4	20	951.149	14	39.41	4.14341	4
5	20	951.149	14	27.85	2.92804	3
6	20	951.149	14	24.671	2.59381	3
7	30	951.149	14	22.313	2.3459	3
8	30	951.149	14	25.856	2.7184	3
9	30	951.149	14	20.805	2.18735	2
10	30	951.149	14	34.554	3.63287	3
11	30	951.149	14	37.997	3.99485	3
12	30	951.149	14	37.929	3.9877	2
13	40	951.149	14	18.066	1.89939	3
14	40	951.149	14	20.883	2.19556	2
15	40	951.149	14	18.169	1.91022	2
16	40	951.149	14	18.66	1.96184	3
17	40	951.149	14	21.264	2.23561	2
18	40	951.149	14	20.821	2.18904	2
1	20	951.149	28	189.912	19.9666	15
2	20	951.149	28	89.231	9.38139	9
3	20	951.149	28	63.374	6.66289	5
4	20	951.149	28	93.368	9.81634	11
5	20	951.149	28	54.592	5.73958	6
6	20	951.149	28	42.197	4.43642	6
7	30	951.149	28	87.643	9.21443	10
8	30	951.149	28	151.811	15.9608	10
9	30	951.149	28	48.962	5.14767	6
10	30	951.149	28	160.471	16.8713	10
11	30	951.149	28	217.145	22.8298	16
12	30	951.149	28	210.102	22.0893	16
13	40	951.149	28	17.163	1.80445	3
14	40	951.149	28	14.296	1.50302	2
15	40	951.149	28	17.019	1.78931	2
16	40	951.149	28	19.459	2.04584	3
17	40	951.149	28	17.672	1.85796	3
18	40	951.149	28	20.209	2.12469	2
1	20	951.149	0	2.79	0.293329	1
2	20	951.149	0	3.292	0.346108	1
3	20	951.149	0	3.073	0.323083	1
4	20	951.149	0	2.282	0.23992	1
5	20	951.149	0	2.626	0.276087	1
6	20	951.149	0	2.829	0.29743	1
7	30	951.149	0	3.264	0.343164	1
8	30	951.149	0	3.102	0.326132	1
9	30	951.149	0	2.553	0.268412	1
10	30	951.149	0	2.697	0.283552	1
11	30	951.149	0	3.768	0.396152	1
12	30	951.149	0	2.29	0.240761	1
13	40	951.149	0	2.553	0.268412	1
14	40	951.149	0	2.876	0.302371	1
15	40	951.149	0	2.521	0.265048	1
16	40	951.149	0	3.342	0.351365	1
17	40	951.149	0	3.794	0.398886	1
18	40	951.149	0	2.336	0.245598	1
1	20	951.149	7	14.444	1.51858	2
2	20	951.149	7	10.629	1.11749	2
3	20	951.149	7	14.441	1.51827	2
4	20	951.149	7	16.683	1.75398	2
5	20	951.149	7	9.597	1.00899	2
6	20	951.149	7	14.254	1.49861	2
7	30	951.149	7	3.264	0.343164	1
8	30	951.149	7	15.7	1.65064	2
9	30	951.149	7	11.68	1.22799	2
10	30	951.149	7	13.921	1.4636	2
11	30	951.149	7	14.232	1.4963	2
12	30	951.149	7	14.191	1.49198	2
13	40	951.149	7	13.689	1.43921	2
14	40	951.149	7	8.296	0.872208	2
15	40	951.149	7	9.605	1.00983	2
16	40	951.149	7	13.618	1.43174	2
17	40	951.149	7	12.741	1.33954	2
18	40	951.149	7	9.775	1.0277	2
1	20	951.149	14	34.698	3.64801	3
2	20	951.149	14	25.444	2.67508	3
3	20	951.149	14	24.207	2.54503	3
4	20	951.149	14	29.916	3.14525	3
5	20	951.149	14	14.412	1.51522	3
6	20	951.149	14	25.611	2.69264	3
7	30	951.149	14	10.442	1.09783	2
8	30	951.149	14	30.148	3.16964	3
9	30	951.149	14	34.899	3.66914	3
10	30	951.149	14	29.91	3.14462	3
11	30	951.149	14	24.757	2.60285	3
12	30	951.149	14	29.52	3.10361	3
13	40	951.149	14	14.417	1.51575	2
14	40	951.149	14	9.073	0.953899	2
15	40	951.149	14	9.961	1.04726	2
16	40	951.149	14	16.024	1.6847	2
17	40	951.149	14	12.876	1.35373	2
18	40	951.149	14	9.753	1.02539	2
19	20	951.149	28	60.804	6.39269	6
20	20	951.149	28	37.275	3.91894	4
21	20	951.149	28	36.32	3.81854	4
22	20	951.149	28	42.592	4.47795	4
23	20	951.149	28	27.62	2.90386	4
24	20	951.149	28	31.697	3.3325	4
25	30	951.149	28	326.826	34.3612	20
26	30	951.149	28	343.926	36.159	25
27	30	951.149	28	315.483	33.1686	17
28	30	951.149	28	348.778	36.6691	28
29	30	951.149	28	345.377	36.3116	26
30	30	951.149	28	339.562	35.7002	23
31	40	951.149	28	10.205	1.07291	1
32	40	951.149	28	8.677	0.912265	2
33	40	951.149	28	8.362	0.879147	2
34	40	951.149	28	15.359	1.61478	2
35	40	951.149	28	12.814	1.34721	2
36	40	951.149	28	8.591	0.903223	2
1	20	951.149	0	3.257	0.342428	1
2	20	951.149	0	3.794	0.398886	1
3	20	951.149	0	3.065	0.322242	1
4	20	951.149	0	2.921	0.307102	1
5	20	951.149	0	3.968	0.41718	1
6	20	951.149	0	3.027	0.318247	1
7	30	951.149	0	3.319	0.348946	1
8	30	951.149	0	3.01	0.316459	1
9	30	951.149	0	3.957	0.416023	1
10	30	951.149	0	3.852	0.404984	1
11	30	951.149	0	3.209	0.337381	1
12	30	951.149	0	2.692	0.283026	1
13	40	951.149	0	3.895	0.409505	1
14	40	951.149	0	4.735	0.497819	1
15	40	951.149	0	6.301	0.662462	1
16	40	951.149	0	3.238	0.34043	1
17	40	951.149	0	5.718	0.601168	1
18	40	951.149	0	3.69	0.387952	1
1	20	951.149	7	11.264	1.18425	2
2	20	951.149	7	12.353	1.29874	2
3	20	951.149	7	8.287	0.871262	2
4	20	951.149	7	8.453	0.888715	2
5	20	951.149	7	11.7	1.23009	2
6	20	951.149	7	11.283	1.18625	2
7	30	951.149	7	15.598	1.63991	2
8	30	951.149	7	11.567	1.21611	2
9	30	951.149	7	15.682	1.64874	2
10	30	951.149	7	12.897	1.35594	2
11	30	951.149	7	10.502	1.10414	2
12	30	951.149	7	8.868	0.932346	2
13	40	951.149	7	12.8	1.34574	2
14	40	951.149	7	10.436	1.0972	2
15	40	951.149	7	7.794	0.81943	2
16	40	951.149	7	19.038	2.00158	3
17	40	951.149	7	15.428	1.62204	2
18	40	951.149	7	9.661	1.01572	2
1	20	951.149	14	24.44	2.56952	3
2	20	951.149	14	21.595	2.27041	3
3	20	951.149	14	13.339	1.40241	3
4	20	951.149	14	18.234	1.91705	4
5	20	951.149	14	19.139	2.0122	3
6	20	951.149	14	16.908	1.77764	3
7	30	951.149	14	22.362	2.35105	3
8	30	951.149	14	19.146	2.01293	3
9	30	951.149	14	21.958	2.30858	3
10	30	951.149	14	22.029	2.31604	3
11	30	951.149	14	15.13	1.59071	3
12	30	951.149	14	11.545	1.2138	2
13	40	951.149	14	14.468	1.52111	2
14	40	951.149	14	12.736	1.33901	2
15	40	951.149	14	9.723	1.02224	2
16	40	951.149	14	20.069	2.10997	3
17	40	951.149	14	16.6	1.74526	3
18	40	951.149	14	9.089	0.955581	2
1	20	951.149	28	34.457	3.62267	5
2	20	951.149	28	50.047	5.26174	6
3	20	951.149	28	65.71	6.90849	8
4	20	951.149	28	27.846	2.92762	4
5	20	951.149	28	47.453	4.98902	5
6	20	951.149	28	79.612	8.37009	7
7	30	951.149	28	212.22	22.312	27
8	30	951.149	28	211.255	22.2105	21
9	30	951.149	28	130.599	13.7307	14
10	30	951.149	28	192.029	20.1892	22
11	30	951.149	28	105.393	11.0806	17
12	30	951.149	28	155.515	16.3502	16
13	40	951.149	28	15.536	1.63339	2
14	40	951.149	28	13.562	1.42585	2
15	40	951.149	28	10.456	1.0993	2
16	40	951.149	28	20.057	2.10871	3
17	40	951.149	28	19.565	2.05699	3
18	40	951.149	28	10.728	1.1279	2
1	20		0				951.149	2.542	0.267256	1
2	20		0				951.149	1.825	0.191873	1
3	20		0				951.149	1.782	0.187352	1
4	20		0				951.149	1.155	0.121432	1
5	20		0				951.149	3.751	0.394365	1
6	20		0				951.149	1.834	0.192819	1
7	30		0				951.149	3.504	0.368397	1
8	30		0				951.149	2.469	0.259581	1
9	30		0				951.149	2.214	0.232771	1
10	30		0				951.149	1.142	0.120065	1
11	30		0				951.149	2.217	0.233087	1
12	30		0				951.149	2.111	0.221942	1
13	40		0				951.149	2.05	0.215529	1
14	40		0				951.149	2.216	0.232981	1
15	40		0				951.149	2.574	0.27062	1
16	40		0				951.149	3.264	0.343164	1
17	40		0				951.149	1.959	0.205961	1
18	40		0				951.149	2.862	0.300899	1
1	20		7				951.149	14.763	1.55212	2
2	20		7				951.149	7.591	0.798087	2
3	20		7				951.149	11.664	1.22631	2
4	20		7				951.149	12.15	1.2774	2
5	20		7				951.149	20.724	2.17884	3
6	20		7				951.149	11.52	1.21117	2
7	30		7				951.149	10.719	1.12695	2
8	30		7				951.149	5.121	0.538401	2
9	30		7				951.149	9.842	1.03475	2
10	30		7				951.149	10.133	1.06534	2
11	30		7				951.149	10.863	1.14209	2
12	30		7				951.149	2.766	0.290806	1
13	40		7				951.149	2.345	0.246544	3
14	40		7				951.149	15.14	1.59176	2
15	40		7				951.149	13.445	1.41355	2
16	40		7				951.149	13.376	1.4063	2
17	40		7				951.149	18.407	1.93524	4
18	40		7				951.149	19.923	2.09462	3
1	20		14				951.149	2.9518	0.31034	3
2	20		14				951.149	1.10361	0.116029	2
3	20		14				951.149	2.18473	0.229693	3
4	20		14				951.149	2.20533	0.23186	3
5	20		14				951.149	2.77054	0.291284	4
6	20		14				951.149	1.24134	0.13051	3
7	30		14				951.149	1.31536	0.138291	3
8	30		14				951.149	1.44299	0.15171	3
9	30		14				951.149	1.47968	0.155568	2
10	30		14				951.149	0.710824	0.0747332	4
11	30		14				951.149	1.16775	0.122772	2
12	30		14				951.149	0.321085	0.0337576	1
13	40		14				951.149	1.63055	0.17143	3
14	40		14				951.149	1.71172	0.179963	3
15	40		14				951.149	1.44394	0.15181	2
16	40		14				951.149	1.43837	0.151224	3
17	40		14				951.149	2.31898	0.243809	4
18	40		14				951.149	2.0901	0.219745	3
1	20	951.149	0	2.234	0.234874	1
2	20	951.149	0	3.027	0.318247	1
3	20	951.149	0	2.229	0.234348	1
4	20	951.149	0	2.403	0.252642	1
5	20	951.149	0	2.555	0.268622	1
6	20	951.149	0	1.856	0.195132	1
7	30	951.149	0	1.692	0.17789	1
8	30	951.149	0	3.039	0.319508	1
9	30	951.149	0	2.018	0.212164	1
10	30	951.149	0	2.134	0.22436	1
11	30	951.149	0	2.013	0.211639	1
12	30	951.149	0	2.223	0.233717	1
13	40	951.149	0	1.788	0.187983	1
14	40	951.149	0	3.047	0.320349	1
15	40	951.149	0	3.478	0.365663	1
16	40	951.149	0	2.485	0.261263	1
17	40	951.149	0	1.949	0.20491	1
18	40	951.149	0	2.227	0.234138	1
1	20	951.149	7	6.263	0.658467	2
2	20	951.149	7	17.463	1.83599	3
3	20	951.149	7	16.317	1.7155	2
4	20	951.149	7	17.336	1.82264	3
5	20	951.149	7	13.67	1.43721	2
6	20	951.149	7	11.904	1.25154	2
7	30	951.149	7	11.812	1.24187	2
8	30	951.149	7	17.478	1.83757	2
9	30	951.149	7	12.689	1.33407	2
10	30	951.149	7	15.9	1.67166	2
11	30	951.149	7	13.856	1.45676	2
12	30	951.149	7	16.109	1.69364	2
13	40	951.149	7	15.576	1.6376	3
14	40	951.149	7	17.192	1.8075	3
15	40	951.149	7	15.261	1.60448	3
16	40	951.149	7	21.499	2.26032	3
17	40	951.149	7	17.993	1.89171	3
18	40	951.149	7	9.009	0.94717	2
1	20	951.149	14	7.782	0.818168	2
2	20	951.149	14	23.521	2.4729	2
3	20	951.149	14	19.439	2.04374	3
4	20	951.149	14	19.033	2.00105	4
5	20	951.149	14	22.918	2.40951	3
6	20	951.149	14	15.758	1.65673	3
7	30	951.149	14	14.249	1.49808	3
8	30	951.149	14	20.703	2.17663	3
9	30	951.149	14	15.7779	1.65883	3
10	30	951.149	14	17.57	1.84724	3
11	30	951.149	14	16.408	1.72507	3
12	30	951.149	14	18.951	1.99243	3
13	40	951.149	14	11.731	1.23335	3
14	40	951.149	14	13.195	1.38727	3
15	40	951.149	14	13.158	1.38338	3
16	40	951.149	14	20.627	2.16864	3
17	40	951.149	14	17.195	1.80781	3
18	40	951.149	14	8.141	0.855912	2
1	20	951.149	28	15.675	1.64801	4
2	20	951.149	28	39.773	4.18157	6
3	20	951.149	28	33.391	3.5106	6
4	20	951.149	28	31.62	3.3244	6
5	20	951.149	28	26.981	2.83667	4
6	20	951.149	28	18.456	1.94039	4
7	30	951.149	28	70.818	7.44552	11
8	30	951.149	28	145.935	15.343	19
9	30	951.149	28	91.02	9.56948	15
10	30	951.149	28	97.66	10.2676	16
11	30	951.149	28	233.532	24.5526	20
12	30	951.149	28	143.968	15.1362	15
13	40	951.149	28	11.128	1.16995	3
14	40	951.149	28	13.235	1.39147	3
15	40	951.149	28	14.866	1.56295	4
16	40	951.149	28	20.263	2.13037	3
17	40	951.149	28	21.868	2.29911	4
18	40	951.149	28	6.41	0.673922	2
1	20	951.149	0	3.141	0.330232	1
2	20	951.149	0	3.301	0.347054	1
3	20	951.149	0	3.103	0.326237	1
4	20	951.149	0	3.701	0.389108	1
5	20	951.149	0	3.131	0.329181	1
6	20	951.149	0	2.812	0.295642	1
7	30	951.149	0	2.998	0.315198	1
8	30	951.149	0	2.637	0.277244	1
9	30	951.149	0	2.006	0.210903	1
10	30	951.149	0	2.105	0.221311	1
11	30	951.149	0	3.545	0.372707	1
12	30	951.149	0	1.444	0.151816	1
13	40	951.149	0	3.037	0.319298	1
14	40	951.149	0	3.472	0.365032	1
15	40	951.149	0	2.121	0.222993	1
16	40	951.149	0	2.574	0.27062	1
17	40	951.149	0	2.984	0.313726	1
18	40	951.149	0	2.684	0.282185	1
1	20	951.149	7	12.512	1.31546	2
2	20	951.149	7	8.574	0.901436	2
3	20	951.149	7	14.383	1.51217	2
4	20	951.149	7	11.49	1.20801	2
5	20	951.149	7	6.241	0.656154	2
6	20	951.149	7	14.617	1.53677	2
7	30	951.149	7	10.81	1.13652	2
8	30	951.149	7	12.522	1.31651	2
9	30	951.149	7	9.849	1.03548	2
10	30	951.149	7	12.943	1.36078	2
11	30	951.149	7	18.017	1.89424	3
12	30	951.149	7	12.875	1.35363	3
13	40	951.149	7	18.76	1.97235	2
14	40	951.149	7	17.202	1.80855	2
15	40	951.149	7	9.572	1.00636	2
16	40	951.149	7	18.414	1.93597	2
17	40	951.149	7	18.09	1.90191	2
18	40	951.149	7	11.614	1.22105	1
1	20	951.149	14	21.269	2.23614	3
2	20	951.149	14	16.745	1.7605	3
3	20	951.149	14	20.554	2.16097	3
4	20	951.149	14	24.735	2.60054	3
5	20	951.149	14	17.919	1.88393	3
6	20	951.149	14	30.422	3.19845	4
7	30	951.149	14	20.737	2.18021	3
8	30	951.149	14	21.481	2.25843	4
9	30	951.149	14	24.02	2.52537	3
10	30	951.149	14	19.762	2.0777	3
11	30	951.149	14	18.987	1.99622	3
12	30	951.149	14	22.695	2.38606	3
13	40	951.149	14	18.462	1.94102	2
14	40	951.149	14	17.056	1.7932	2
15	40	951.149	14	9.962	1.04736	2
16	40	951.149	14	17.095	1.7973	3
17	40	951.149	14	18.248	1.91852	3
18	40	951.149	14	11.614	1.22105	1
1	20	951.149	28	37.211	3.91222	5
2	20	951.149	28	21.275	2.23677	4
3	20	951.149	28	27.472	2.8883	6
4	20	951.149	28	44.355	4.66331	9
5	20	951.149	28	26.365	2.77191	6
6	20	951.149	28	55.928	5.88005	9
7	30	951.149	28	46.631	4.9026	6
8	30	951.149	28	46.859	4.92657	6
9	30	951.149	28	38.684	4.06708	5
10	30	951.149	28	30.396	3.19571	4
11	30	951.149	28	30.655	3.22294	5
12	30	951.149	28	41.012	4.31184	5
13	40	951.149	28	19.71	2.07223	3
14	40	951.149	28	21.972	2.31005	3
15	40	951.149	28	15.885	1.67009	3
16	40	951.149	28	16.93	1.77995	3
17	40	951.149	28	23.453	2.46575	3
18	40	951.149	28	23.257	2.44515	3
1	20	951.149	0	3.513	0.369343	1
2	20	951.149	0	3.838	0.403512	1
3	20	951.149	0	3.497	0.367661	1
4	20	951.149	0	4.138	0.435053	1
5	20	951.149	0	3.075	0.323293	1
6	20	951.149	0	3.694	0.388372	1
7	30	951.149	0	1.187	0.124796	1
8	30	951.149	0	1.478	0.155391	1
9	30	951.149	0	2.366	0.248752	1
10	30	951.149	0	3.521	0.370184	1
11	30	951.149	0	3.354	0.352626	1
12	30	951.149	0	3.97	0.41739	1
13	40	951.149	0	3.36	0.353257	1
14	40	951.149	0	2.651	0.278716	1
15	40	951.149	0	4.272	0.449141	1
16	40	951.149	0	2.815	0.295958	1
17	40	951.149	0	3.549	0.373128	1
18	40	951.149	0	2.832	0.297745	1
1	20	951.149	7	15.368	1.61573	2
2	20	951.149	7	14.563	1.5311	3
3	20	951.149	7	15.709	1.65158	2
4	20	951.149	7	15.515	1.63119	2
5	20	951.149	7	10.824	1.13799	2
6	20	951.149	7	16.191	1.70226	3
7	30	951.149	7	16.172	1.70026	2
8	30	951.149	7	17.299	1.81875	2
9	30	951.149	7	21.874	2.29974	3
10	30	951.149	7	14.471	1.52142	2
11	30	951.149	7	18.346	1.92883	2
12	30	951.149	7	11.035	1.16018	2
13	40	951.149	7	14.148	1.48746	2
14	40	951.149	7	14.448	1.519	2
15	40	951.149	7	18.799	1.97645	3
16	40	951.149	7	13.996	1.47148	2
17	40	951.149	7	15.52	1.63171	3
18	40	951.149	7	11.451	1.20391	2
1	20	951.149	14	31.114	3.2712	4
2	20	951.149	14	39.682	4.17201	5
3	20	951.149	14	38.116	4.00736	6
4	20	951.149	14	37.341	3.92588	4
5	20	951.149	14	34.545	3.63192	4
6	20	951.149	14	98.705	10.3774	10
7	30	951.149	14	16.26	1.70951	3
8	30	951.149	14	26.233	2.75803	3
9	30	951.149	14	24.473	2.57299	3
10	30	951.149	14	28.246	2.96967	4
11	30	951.149	14	25.128	2.64186	3
12	30	951.149	14	26.449	2.78074	3
13	40	951.149	14	19.717	2.07297	4
14	40	951.149	14	18.337	1.92788	4
15	40	951.149	14	20.845	2.19156	5
16	40	951.149	14	16.627	1.7481	4
17	40	951.149	14	17.747	1.86585	5
18	40	951.149	14	12.959	1.36246	4
1	20	951.149	28	59.341	6.23888	8
2	20	951.149	28	116.822	12.2822	11
3	20	951.149	28	113.291	11.911	12
4	20	951.149	28	83.448	8.77339	10
5	20	951.149	28	62.652	6.58698	11
6	20	951.149	28	299.257	31.4627	28
7	30	951.149	28	48.214	5.06903	6
8	30	951.149	28	64.418	6.77265	6
9	30	951.149	28	44.965	4.72744	5
10	30	951.149	28	170.722	17.949	19
11	30	951.149	28	130.516	13.7219	12
12	30	951.149	28	83.962	8.82743	9
13	40	951.149	28	12.072	1.2692	4
14	40	951.149	28	12.251	1.28802	1
15	40	951.149	28	12.46	1.30999	4
16	40	951.149	28	12.792	1.3449	3
17	40	951.149	28	14.765	1.55233	3
18	40	951.149	28	10.298	1.08269	2
1	20	951.149	0	2.365	0.248647	1
2	20	951.149	0	1.754	0.184409	1
3	20	951.149	0	2.641	0.277664	1
4	20	951.149	0	2.995	0.314882	1
5	20	951.149	0	3.078	0.323609	1
6	20	951.149	0	3.319	0.348946	1
7	30	951.149	0	2.845	0.299112	1
8	30	951.149	0	3.485	0.366399	1
9	30	951.149	0	3.294	0.346318	1
10	30	951.149	0	2.782	0.292488	1
11	30	951.149	0	2.705	0.284393	1
12	30	951.149	0	4.177	0.439153	1
13	40	951.149	0	2.512	0.264102	1
14	40	951.149	0	1.991	0.209326	1
15	40	951.149	0	2.567	0.269884	1
16	40	951.149	0	2.923	0.307313	1
17	40	951.149	0	1.706	0.179362	1
18	40	951.149	0	2.033	0.213741	1
1	20	951.149	7	13.021	1.36898	2
2	20	951.149	7	13.139	1.38138	2
3	20	951.149	7	17.878	1.87962	3
4	20	951.149	7	15.883	1.66988	2
5	20	951.149	7	11.035	1.16018	2
6	20	951.149	7	14.231	1.49619	2
7	30	951.149	7	17.203	1.80865	2
8	30	951.149	7	17.67	1.85775	2
9	30	951.149	7	19.709	2.07213	2
10	30	951.149	7	11.458	1.20465	2
11	30	951.149	7	13.548	1.42438	2
12	30	951.149	7	17.101	1.79793	2
13	40	951.149	7	11.173	1.17468	2
14	40	951.149	7	10.822	1.13778	2
15	40	951.149	7	9.285	0.976188	2
16	40	951.149	7	12.669	1.33197	2
17	40	951.149	7	8.17	0.858961	2
18	40	951.149	7	14.426	1.51669	2
1	20	951.149	14	27.593	2.90102	3
2	20	951.149	14	23.853	2.50781	3
3	20	951.149	14	28.942	3.04285	3
4	20	951.149	14	23.006	2.41876	3
5	20	951.149	14	16.59	1.74421	2
6	20	951.149	14	24.28	2.5527	3
7	30	951.149	14	18.469	1.94176	3
8	30	951.149	14	20.524	2.15781	4
9	30	951.149	14	24.364	2.56153	4
10	30	951.149	14	12.466	1.31063	2
11	30	951.149	14	14.661	1.5414	2
12	30	951.149	14	17.916	1.88362	2
13	40	951.149	14	12.471	1.31115	2
14	40	951.149	14	12.593	1.32398	2
15	40	951.149	14	12.55	1.31946	2
16	40	951.149	14	16.039	1.68628	2
17	40	951.149	14	10.065	1.05819	2
18	40	951.149	14	17.194	1.80771	2
1	20	951.149	28	98.448	10.3504	11
2	20	951.149	28	67.781	7.12622	7
3	20	951.149	28	122.695	12.8997	13
4	20	951.149	28	70.356	7.39695	10
5	20	951.149	28	21.281	2.2374	3
6	20	951.149	28	59.265	6.23088	7
7	30	951.149	28	62.698	6.59182	8
8	30	951.149	28	85.785	9.01909	11
9	30	951.149	28	144.165	15.1569	14
10	30	951.149	28	87.022	9.14914	12
11	30	951.149	28	106.493	11.1962	13
12	30	951.149	28	115.954	12.1909	14
13	40	951.149	28	13.767	1.44741	2
14	40	951.149	28	15.93	1.67482	3
15	40	951.149	28	16.095	1.69216	3
16	40	951.149	28	19.21	2.01966	3
17	40	951.149	28	14.127	1.48526	2
18	40	951.149	28	18.929	1.99012	3
1	20	951.149	0	2.287	0.240446	1
2	20	951.149	0	2.759	0.29007	1
3	20	951.149	0	3.303	0.347264	1
4	20	951.149	0	4.049	0.425696	1
5	20	951.149	0	4.839	0.508753	1
6	20	951.149	0	4.165	0.437891	1
7	30	951.149	0	3.183	0.334648	1
8	30	951.149	0	1.676	0.176208	1
9	30	951.149	0	2.336	0.245598	1
10	30	951.149	0	4.512	0.474374	1
11	30	951.149	0	3.625	0.381118	1
12	30	951.149	0	2.674	0.281134	1
13	40	951.149	0	1.939	0.203859	1
14	40	951.149	0	3.012	0.31667	1
15	40	951.149	0	4.145	0.435789	1
16	40	951.149	0	3.965	0.416864	1
17	40	951.149	0	3.161	0.332335	1
18	40	951.149	0	3.773	0.396678	1
1	20	951.149	7	8.495	0.89313	2
2	20	951.149	7	10.141	1.06618	2
3	20	951.149	7	8.72	0.916786	2
4	20	951.149	7	13.704	1.44078	3
5	20	951.149	7	9.741	1.02413	2
6	20	951.149	7	9.127	0.959576	2
7	30	951.149	7	9.924	1.04337	2
8	30	951.149	7	17.143	1.80235	2
9	30	951.149	7	14.34	1.50765	2
10	30	951.149	7	10.232	1.07575	2
11	30	951.149	7	18.951	1.99243	2
12	30	951.149	7	10.122	1.06419	2
13	40	951.149	7	11.135	1.17069	2
14	40	951.149	7	8.996	0.945803	2
15	40	951.149	7	8.226	0.864849	2
16	40	951.149	7	9.682	1.01793	2
17	40	951.149	7	10.776	1.13295	2
18	40	951.149	7	11.348	1.19308	2
1	20	951.149	14	11.199	1.17742	2
2	20	951.149	14	17.199	1.80823	3
3	20	951.149	14	10.133	1.06534	2
4	20	951.149	14	26.57	2.79346	4
5	20	951.149	14	12.672	1.33228	2
6	20	951.149	14	11	1.1565	3
7	30	951.149	14	9.681	1.01782	2
8	30	951.149	14	8.712	0.915945	2
9	30	951.149	14	11.223	1.17994	2
10	30	951.149	14	12.518	1.31609	2
11	30	951.149	14	10.662	1.12096	2
12	30	951.149	14	12.917	1.35804	2
13	40	951.149	14	11.702	1.2303	2
14	40	951.149	14	18.103	1.90328	3
15	40	951.149	14	16.142	1.69711	2
16	40	951.149	14	11.647	1.22452	2
17	40	951.149	14	19.293	2.02839	2
18	40	951.149	14	11.036	1.16028	3
1	20	951.149	28	10.046	1.0562	2
2	20	951.149	28	15.06	1.58335	3
3	20	951.149	28	10.22	1.07449	2
4	20	951.149	28	45.119	4.74363	6
5	20	951.149	28	13.794	1.45025	2
6	20	951.149	28	10.679	1.12275	3
7	30	951.149	28	4.359	0.458288	2
8	30	951.149	28	9.06	0.952532	2
9	30	951.149	28	11.582	1.21769	3
10	30	951.149	28	11.672	1.22715	2
11	30	951.149	28	15.035	1.58072	2
12	30	951.149	28	10.691	1.12401	2
13	40	951.149	28	7.281	0.765495	2
14	40	951.149	28	17.186	1.80687	3
15	40	951.149	28	10.626	1.11718	2
16	40	951.149	28	8.401	0.883248	2
17	40	951.149	28	16.436	1.72802	3
18	40	951.149	28	6.678	0.702098	3
1	20	951.149	0	2.448	0.257373	1
2	20	951.149	0	2.988	0.314146	1
3	20	951.149	0	3.392	0.356621	1
4	20	951.149	0	3.447	0.362404	1
5	20	951.149	0	2.777	0.291963	1
6	20	951.149	0	2.783	0.292593	1
7	30	951.149	0	3.194	0.335804	1
8	30	951.149	0	4.456	0.468486	1
9	30	951.149	0	2.606	0.273984	1
10	30	951.149	0	4.31	0.453136	1
11	30	951.149	0	3.481	0.365978	1
12	30	951.149	0	2.567	0.269884	1
13	40	951.149	0	2.757	0.28986	1
14	40	951.149	0	2.721	0.286075	1
15	40	951.149	0	3.34	0.351154	1
16	40	951.149	0	3.877	0.407612	1
17	40	951.149	0	4.451	0.46796	1
18	40	951.149	0	3.546	0.372812	1
1	20	951.149	7	10.33	1.08605	2
2	20	951.149	7	14.029	1.47495	3
3	20	951.149	7	13.059	1.37297	3
4	20	951.149	7	13.081	1.37528	3
5	20	951.149	7	11.127	1.16985	2
6	20	951.149	7	8.958	0.941808	2
7	30	951.149	7	3.194	0.335804	1
8	30	951.149	7	15.64	1.64433	2
9	30	951.149	7	14.99	1.57599	3
10	30	951.149	7	14.182	1.49104	2
11	30	951.149	7	4.3	0.452085	1
12	30	951.149	7	15.39	1.61804	2
13	40	951.149	7	11.154	1.17269	2
14	40	951.149	7	12.969	1.36351	2
15	40	951.149	7	12.257	1.28865	3
16	40	951.149	7	13.024	1.36929	2
17	40	951.149	7	18.603	1.95584	2
18	40	951.149	7	11.218	1.17942	2
1	20	951.149	14	21.622	2.27325	3
2	20	951.149	14	24.209	2.54524	5
3	20	951.149	14	30.428	3.19908	5
4	20	951.149	14	22.76	2.3929	4
5	20	951.149	14	15.993	1.68144	3
6	20	951.149	14	23.396	2.45976	3
7	30	951.149	14	16.895	1.77627	3
8	30	951.149	14	25.515	2.68255	3
9	30	951.149	14	20.325	2.13689	4
10	30	951.149	14	17.811	1.87258	3
11	30	951.149	14	4.3	0.452085	1
12	30	951.149	14	18.99	1.99653	3
13	40	951.149	14	12.171	1.27961	2
14	40	951.149	14	13.574	1.42712	2
15	40	951.149	14	11.317	1.18982	2
16	40	951.149	14	13.53	1.42249	3
17	40	951.149	14	17.54	1.84409	3
18	40	951.149	14	9.754	1.0255	2
1	20	951.149	28	40.488	4.25675	5
2	20	951.149	28	59.787	6.28577	9
3	20	951.149	28	78.711	8.27536	11
4	20	951.149	28	66.639	7.00616	9
5	20	951.149	28	25.318	2.66183	5
6	20	951.149	28	64.578	6.78947	10
7	30	951.149	28	25.777	2.71009	4
8	30	951.149	28	51.16	5.37876	5
9	30	951.149	28	36.762	3.86501	7
10	30	951.149	28	40.167	4.223	5
11	30	951.149	28	4.3	0.452085	1
12	30	951.149	28	32.335	3.39957	5
13	40	951.149	28	9.619	1.0113	2
14	40	951.149	28	13.384	1.40714	2
15	40	951.149	28	12.416	1.30537	2
16	40	951.149	28	10.656	1.12033	2
17	40	951.149	28	20.575	2.16317	3
18	40	951.149	28	8.678	0.91237	2
1	20	951.149	0	1.34	0.140882	1
2	20	951.149	0	2.772	0.291437	1
3	20	951.149	0	3.276	0.344426	1
4	20	951.149	0	2.838	0.298376	1
5	20	951.149	0	2.403	0.252642	1
6	20	951.149	0	2.128	0.223729	1
7	30	951.149	0	2.924	0.307418	1
8	30	951.149	0	2.986	0.313936	1
9	30	951.149	0	1.686	0.177259	1
10	30	951.149	0	2.095	0.22026	1
11	30	951.149	0	2.974	0.312674	1
12	30	951.149	0	1.943	0.204279	1
13	40	951.149	0	2.638	0.277349	1
14	40	951.149	0	3.168	0.333071	1
15	40	951.149	0	3.413	0.358829	1
16	40	951.149	0	1.934	0.203333	1
17	40	951.149	0	2.338	0.245808	1
18	40	951.149	0	2.081	0.218788	1
1	20	951.149	7	3.74	0.393209	1
2	20	951.149	7	3.641	0.3828	1
3	20	951.149	7	19.471	2.0471	2
4	20	951.149	7	11.148	1.17206	2
5	20	951.149	7	11.337	1.19193	2
6	20	951.149	7	15.791	1.6602	2
7	30	951.149	7	16.588	1.744	2
8	30	951.149	7	16.588	1.744	2
9	30	951.149	7	16.588	1.744	2
10	30	951.149	7	16.588	1.744	2
11	30	951.149	7	16.588	1.744	2
12	30	951.149	7	16.588	1.744	2
13	40	951.149	7	15.443	1.62362	2
14	40	951.149	7	14.73	1.54865	2
15	40	951.149	7	12.758	1.34133	2
16	40	951.149	7	3.115	0.327499	1
17	40	951.149	7	12.199	1.28255	2
18	40	951.149	7	14.954	1.5722	2
1	20	951.149	14	12.427	1.30653	2
2	20	951.149	14	2.839	0.298481	1
3	20	951.149	14	27.048	2.84372	3
4	20	951.149	14	26.132	2.74741	3
5	20	951.149	14	27.941	2.9376	3
6	20	951.149	14	28.413	2.98723	3
7	30	951.149	14	21.07	2.21522	3
8	30	951.149	14	26.383	2.7738	2
9	30	951.149	14	16.226	1.70594	3
10	30	951.149	14	21.084	2.21669	3
11	30	951.149	14	21.841	2.29628	3
12	30	951.149	14	18.214	1.91495	3
13	40	951.149	14	16.058	1.68827	2
14	40	951.149	14	14.522	1.52678	2
15	40	951.149	14	13.667	1.43689	2
16	40	951.149	14	2.965	0.311728	1
17	40	951.149	14	14.299	1.50334	2
18	40	951.149	14	16.395	1.7237	2
1	20	951.149	28	14.644	1.53961	3
2	20	951.149	28	2.875	0.302266	1
3	20	951.149	28	110.352	11.602	10
4	20	951.149	28	85.352	8.97357	8
5	20	951.149	28	97.067	10.2052	9
6	20	951.149	28	135.949	14.2931	17
7	30	951.149	28	44.594	4.68843	9
8	30	951.149	28	62.076	6.52642	8
9	30	951.149	28	16.703	1.75609	3
10	30	951.149	28	52.394	5.5085	5
11	30	951.149	28	75.807	7.97004	6
12	30	951.149	28	26.801	2.81775	3
13	40	951.149	28	21.385	2.24833	3
14	40	951.149	28	18.696	1.96562	2
15	40	951.149	28	14.552	1.52994	2
16	40	951.149	28	3.001	0.315513	1
17	40	951.149	28	19.199	2.01851	2
18	40	951.149	28	17.961	1.88835	2
1	20		0	2.25	0.236556	1	951.149
2	20		0	3.443	0.361983	1	951.149
3	20		0	1.97	0.207118	1	951.149
4	20		0	2.171	0.22825	1	951.149
5	20		0	2.203	0.231615	1	951.149
6	20		0	2.588	0.272092	1	951.149
7	30		0	2.616	0.275036	1	951.149
8	30		0	4.432	0.465963	1	951.149
9	30		0	5.814	0.611261	1	951.149
10	30		0	3.41	0.358514	1	951.149
11	30		0	5.335	0.560901	1	951.149
12	30		0	2.102	0.220996	1	951.149
13	40		0	2.132	0.22415	1	951.149
14	40		0	3.658	0.384587	1	951.149
15	40		0	3.244	0.341061	1	951.149
16	40		0	3.189	0.335279	1	951.149
17	40		0	1.754	0.184409	1	951.149
18	40		0	2.762	0.290386	1	951.149
1	20		7	10.793	1.13473	2	951.149
2	20		7	17.022	1.78962	3	951.149
3	20		7	11.139	1.17111	2	951.149
4	20		7	13.429	1.41187	2	951.149
5	20		7	17.583	1.84861	3	951.149
6	20		7	12.67	1.33207	3	951.149
7	30		7	19.986	2.10125	2	951.149
8	30		7	24.464	2.57205	3	951.149
9	30		7	25.796	2.71209	3	951.149
10	30		7	20.962	2.20386	2	951.149
11	30		7	21.773	2.28913	2	951.149
12	30		7	16.228	1.70615	2	951.149
13	40		7	10.599	1.11434	2	951.149
14	40		7	18.751	1.97141	3	951.149
15	40		7	13.948	1.46644	1	951.149
16	40		7	17.097	1.79751	2	951.149
17	40		7	10.258	1.07849	2	951.149
18	40		7	10.11	1.06292	2	951.149
1	20		14	18.573	1.95269	3	951.149
2	20		14	30.709	3.22862	5	951.149
3	20		14	22.209	2.33497	4	951.149
4	20		14	22.089	2.32235	4	951.149
5	20		14	23.948	2.5178	5	951.149
6	20		14	25.621	2.69369	5	951.149
7	30		14	21.462	2.25643	3	951.149
8	30		14	27.997	2.94349	3	951.149
9	30		14	30.478	3.20433	3	951.149
10	30		14	27.768	2.91942	3	951.149
11	30		14	28.654	3.01257	3	951.149
12	30		14	25.544	2.68559	3	951.149
13	40		14	12.663	1.33134	2	951.149
14	40		14	22.695	2.38606	4	951.149
15	40		14	17.547	1.84482	3	951.149
16	40		14	20.395	2.14425	2	951.149
17	40		14	13.204	1.38822	2	951.149
18	40		14	9.987	1.04999	2	951.149
1	20		28	30.569	3.2139	5	951.149
2	20		28	50.892	5.35058	8	951.149
3	20		28	119.145	12.5264	6	951.149
4	20		28	115.863	12.1814	5	951.149
5	20		28	114.231	12.0098	8	951.149
6	20		28	43.178	4.53956	9	951.149
7	30		28	52.339	5.50271	5	951.149
8	30		28	120.572	12.6765	10	951.149
9	30		28	159.805	16.8013	13	951.149
10	30		28	131.086	13.7819	11	951.149
11	30		28	241.719	25.4134	13	951.149
12	30		28	201.959	21.2332	14	951.149
13	40		28	9.7	1.01982	2	951.149
14	40		28	23.419	2.46218	4	951.149
15	40		28	18.561	1.95143	3	951.149
16	40		28	16.542	1.73916	4	951.149
17	40		28	17.005	1.78784	3	951.149
18	40		28	15.226	1.6008	3	951.149
1	20	951.149	0	4.352	0.457552	1
2	20	951.149	0	4.94	0.519372	1
3	20	951.149	0	4.052	0.426011	1
4	20	951.149	0	5.916	0.621985	1
5	20	951.149	0	4.014	0.422016	1
6	20	951.149	0	4.023	0.422962	1
7	30	951.149	0	2.73	0.287021	1
8	30	951.149	0	3.212	0.337697	1
9	30	951.149	0	5.521	0.580456	1
10	30	951.149	0	3.244	0.341061	1
11	30	951.149	0	2.976	0.312885	1
12	30	951.149	0	3.187	0.335068	1
13	40	951.149	0	2.63	0.276508	1
14	40	951.149	0	3.562	0.374494	1
15	40	951.149	0	3.824	0.40204	1
16	40	951.149	0	3.83	0.402671	1
17	40	951.149	0	3.633	0.381959	1
18	40	951.149	0	3.215	0.338012	1
1	20	951.149	7	18.816	1.97824	2
2	20	951.149	7	16.42	1.72633	2
3	20	951.149	7	9.97	1.04821	2
4	20	951.149	7	25.06	2.63471	2
5	20	951.149	7	21.253	2.23446	2
6	20	951.149	7	18.075	1.90033	2
7	30	951.149	7	9.177	0.964833	2
8	30	951.149	7	17.676	1.85838	3
9	30	951.149	7	14.603	1.5353	2
10	30	951.149	7	20.191	2.1228	3
11	30	951.149	7	17.683	1.85912	3
12	30	951.149	7	18.784	1.97487	3
13	40	951.149	7	14.531	1.52773	2
14	40	951.149	7	20.365	2.14109	2
15	40	951.149	7	14.531	1.52773	2
16	40	951.149	7	18.246	1.91831	2
17	40	951.149	7	17.337	1.82274	2
18	40	951.149	7	16.265	1.71004	2
1	20	951.149	14	39.047	4.10525	4
2	20	951.149	14	45.404	4.77359	4
3	20	951.149	14	55.043	5.787	4
4	20	951.149	14	51.787	5.44468	4
5	20	951.149	14	49.295	5.18268	4
6	20	951.149	14	84.398	8.87327	6
7	30	951.149	14	11.694	1.22946	2
8	30	951.149	14	25.536	2.68475	3
9	30	951.149	14	23.981	2.52127	3
10	30	951.149	14	25.178	2.64711	3
11	30	951.149	14	27.343	2.87473	3
12	30	951.149	14	27.382	2.87883	4
13	40	951.149	14	19.258	2.02471	2
14	40	951.149	14	18.889	1.98591	3
15	40	951.149	14	12.379	1.30148	3
16	40	951.149	14	14.381	1.51196	2
17	40	951.149	14	16.902	1.77701	2
18	40	951.149	14	17.006	1.78794	2
1	20	951.149	28	105.394	11.0807	8
2	20	951.149	28	111.047	11.675	8
3	20	951.149	28	142.533	14.9853	8
4	20	951.149	28	125.797	13.2258	10
5	20	951.149	28	118.471	12.4556	9
6	20	951.149	28	261.367	27.4791	20
7	30	951.149	28	11.704	1.23051	2
8	30	951.149	28	108.264	11.3824	11
9	30	951.149	28	177.208	18.6309	19
10	30	951.149	28	42.015	4.41729	5
11	30	951.149	28	62.175	6.53683	6
12	30	951.149	28	200.372	21.0663	22
13	40	951.149	28	19.258	2.02471	2
14	40	951.149	28	18.889	1.98591	3
15	40	951.149	28	12.379	1.30148	3
16	40	951.149	28	14.381	1.51196	2
17	40	951.149	28	16.902	1.77701	2
18	40	951.149	28	17.006	1.78794	2
1	20	951.149	0	2.59	0.272302	1
2	20	951.149	0	3.539	0.372076	1
3	20	951.149	0	4.693	0.493403	1
4	20	951.149	0	2.698	0.283657	1
5	20	951.149	0	3.299	0.346844	1
6	20	951.149	0	2.764	0.290596	1
7	30	951.149	0	1.671	0.175682	1
8	30	951.149	0	2.929	0.307943	1
9	30	951.149	0	2.757	0.28986	1
10	30	951.149	0	2.835	0.298061	1
11	30	951.149	0	2.201	0.231404	1
12	30	951.149	0	2.259	0.237502	1
13	40	951.149	0	2.316	0.243495	1
14	40	951.149	0	2.743	0.288388	1
15	40	951.149	0	3.755	0.394786	1
16	40	951.149	0	2.2327	0.234737	1
17	40	951.149	0	2.591	0.272407	1
18	40	951.149	0	3.084	0.324239	1
1	20	951.149	7	11.706	1.23072	2
2	20	951.149	7	18.321	1.9262	2
3	20	951.149	7	19.106	2.00873	2
4	20	951.149	7	19.721	2.07339	2
5	20	951.149	7	18.553	1.95059	3
6	20	951.149	7	12.424	1.30621	2
7	30	951.149	7	15.732	1.654	2
8	30	951.149	7	11.311	1.18919	2
9	30	951.149	7	16.307	1.71445	2
10	30	951.149	7	14.252	1.4984	2
11	30	951.149	7	10.068	1.05851	2
12	30	951.149	7	14.005	1.47243	2
13	40	951.149	7	14.417	1.51575	2
14	40	951.149	7	16.542	1.73916	2
15	40	951.149	7	13.054	1.37245	2
16	40	951.149	7	17.865	1.87825	3
17	40	951.149	7	16.122	1.695	2
18	40	951.149	7	15.147	1.59249	3
1	20	951.149	14	39.552	4.15834	5
2	20	951.149	14	32.88	3.45687	5
3	20	951.149	14	27.503	2.89156	4
4	20	951.149	14	24.73	2.60001	3
5	20	951.149	14	39.996	4.20502	7
6	20	951.149	14	31.449	3.30642	3
7	30	951.149	14	21.521	2.26263	3
8	30	951.149	14	23.432	2.46355	3
9	30	951.149	14	26.575	2.79399	4
10	30	951.149	14	21.629	2.27399	3
11	30	951.149	14	17.233	1.81181	3
12	30	951.149	14	15.476	1.62708	2
13	40	951.149	14	13.404	1.40924	2
14	40	951.149	14	16.858	1.77238	2
15	40	951.149	14	11.531	1.21232	2
16	40	951.149	14	18.092	1.90212	3
17	40	951.149	14	12.626	1.32745	3
18	40	951.149	14	13.945	1.46612	3
1	20	951.149	28	40.457	4.25349	6
2	20	951.149	28	40.603	4.26884	8
3	20	951.149	28	87.146	9.16218	9
4	20	951.149	28	43.316	4.55407	5
5	20	951.149	28	109.107	11.4711	13
6	20	951.149	28	121.334	12.7566	13
7	30	951.149	28	29.09	3.05841	3
8	30	951.149	28	151.087	15.8847	12
9	30	951.149	28	61.986	6.51696	8
10	30	951.149	28	53.003	5.57252	5
11	30	951.149	28	136.915	14.3947	12
12	30	951.149	28	20.775	2.1842	5
13	40	951.149	28	10.032	1.05472	2
14	40	951.149	28	14.538	1.52847	2
15	40	951.149	28	12.973	1.36393	2
16	40	951.149	28	19.737	2.07507	3
17	40	951.149	28	15.35	1.61384	3
18	40	951.149	28	15.528	1.63255	3
1	20	951.149	0	1.73	0.181885	1
2	20	951.149	0	1.97	0.207118	1
3	20	951.149	0	3.1	0.325922	1
4	20	951.149	0	2.6	0.273354	1
5	20	951.149	0	2.27	0.238659	1
6	20	951.149	0	3.29	0.345897	1
7	30	951.149	0	3.31	0.348	1
8	30	951.149	0	2.42	0.254429	1
9	30	951.149	0	2.69	0.282816	1
10	30	951.149	0	2.41	0.253378	1
11	30	951.149	0	3.84	0.403722	1
12	30	951.149	0	3.36	0.353257	1
13	40	951.149	0	1.73	0.181885	1
14	40	951.149	0	5.182	0.544815	1
15	40	951.149	0	3.796	0.399096	1
16	40	951.149	0	1.687	0.177364	1
17	40	951.149	0	2.486	0.261368	1
18	40	951.149	0	2.258	0.237397	1
1	20	951.149	7	12.51	1.31525	3
2	20	951.149	7	13.67	1.43721	3
3	20	951.149	7	20.51	2.15634	2
4	20	951.149	7	4.2	0.441571	1
5	20	951.149	7	17.89	1.88088	3
6	20	951.149	7	16.1	1.69269	3
7	30	951.149	7	13.27	1.39515	1
8	30	951.149	7	16.27	1.71056	2
9	30	951.149	7	12.1	1.27215	2
10	30	951.149	7	15.59	1.63907	2
11	30	951.149	7	17.34	1.82306	2
12	30	951.149	7	10.13	1.06503	2
13	40	951.149	7	12.553	1.31977	2
14	40	951.149	7	8.888	0.934449	2
15	40	951.149	7	10.81	1.13652	2
16	40	951.149	7	8.325	0.875257	2
17	40	951.149	7	7.045	0.740683	2
18	40	951.149	7	3.84	0.403722	1
1	20	951.149	14	81.92	8.61274	9
2	20	951.149	14	102.61	10.788	10
3	20	951.149	14	111.54	11.7269	10
4	20	951.149	14	4.41	0.46365	1
5	20	951.149	14	175.19	18.4188	13
6	20	951.149	14	199.32	20.9557	12
7	30	951.149	14	30.431	3.19939	4
8	30	951.149	14	42.936	4.51412	4
9	30	951.149	14	25.416	2.67214	3
10	30	951.149	14	28.531	2.99964	4
11	30	951.149	14	33.467	3.51859	3
12	30	951.149	14	39.325	4.13447	3
13	40	951.149	14	12.451	1.30905	2
14	40	951.149	14	9.998	1.05115	2
15	40	951.149	14	10.456	1.0993	2
16	40	951.149	14	7.795	0.819535	2
17	40	951.149	14	7.35	0.77275	2
18	40	951.149	14	3.373	0.354624	2
1	20	951.149	28	148.28	15.5896	16
2	20	951.149	28	218.24	22.9449	21
3	20	951.149	28	319.25	33.5647	22
4	20	951.149	28	4.77	0.501499	1
5	20	951.149	28	317.85	33.4175	24
6	20	951.149	28	272.53	28.6527	23
7	30	951.149	28	490.288	51.5469	19
8	30	951.149	28	519.291	54.5962	21
9	30	951.149	28	419.843	44.1406	18
10	30	951.149	28	409.783	43.0829	16
11	30	951.149	28	417.333	43.8767	16
12	30	951.149	28	251.847	26.4782	14
13	40	951.149	28	10.472	1.10098	2
14	40	951.149	28	10.161	1.06829	2
15	40	951.149	28	13	1.36677	2
16	40	951.149	28	7.347	0.772434	2
17	40	951.149	28	9.553	1.00436	2
18	40	951.149	28	3.731	0.392262	2
1	20	951.149	0	2.276	0.23929	1
2	20	951.149	0	1.873	0.19692	1
3	20	951.149	0	1.707	0.179467	1
4	20	951.149	0	2.687	0.2825	1
5	20	951.149	0	2.269	0.238554	1
6	20	951.149	0	3.031	0.318667	1
7	30	951.149	0	1.786	0.187773	1
8	30	951.149	0	3.739	0.393103	1
9	30	951.149	0	3.068	0.322557	1
10	30	951.149	0	2.043	0.214793	1
11	30	951.149	0	1.923	0.202177	1
12	30	951.149	0	2.582	0.271461	1
13	40	951.149	0	2.116	0.222468	1
14	40	951.149	0	2.179	0.229091	1
15	40	951.149	0	2.777	0.291963	1
16	40	951.149	0	2.519	0.264838	1
17	40	951.149	0	2.648	0.2784	1
18	40	951.149	0	3.021	0.317616	1
1	20	951.149	7	15.493	1.62887	2
2	20	951.149	7	16.781	1.76429	2
3	20	951.149	7	23.105	2.42917	3
4	20	951.149	7	2.411	0.253483	1
5	20	951.149	7	12.571	1.32166	2
6	20	951.149	7	12.537	1.31809	2
7	30	951.149	7	8.553	0.899228	2
8	30	951.149	7	11.198	1.17731	2
9	30	951.149	7	13.251	1.39316	2
10	30	951.149	7	8.494	0.893025	2
11	30	951.149	7	9.746	1.02466	2
12	30	951.149	7	6.81	0.715976	2
13	40	951.149	7	14.9	1.56653	3
14	40	951.149	7	10.685	1.12338	2
15	40	951.149	7	18.509	1.94596	3
16	40	951.149	7	15.394	1.61846	3
17	40	951.149	7	15.845	1.66588	3
18	40	951.149	7	15.505	1.63013	3
1	20	951.149	14	30.696	3.22725	4
2	20	951.149	14	36.633	3.85145	5
3	20	951.149	14	10.252	1.07785	2
4	20	951.149	14	31.577	3.31988	4
5	20	951.149	14	23.582	2.47932	5
6	20	951.149	14	111.31	11.7027	11
7	30	951.149	14	10.478	1.10161	2
8	30	951.149	14	15.316	1.61026	3
9	30	951.149	14	16.961	1.78321	3
10	30	951.149	14	6.796	0.714504	2
11	30	951.149	14	15.703	1.65095	3
12	30	951.149	14	15.845	1.66588	3
13	40	951.149	14	16.439	1.72833	3
14	40	951.149	14	9.023	0.948642	2
15	40	951.149	14	18.331	1.92725	3
16	40	951.149	14	14.803	1.55633	3
17	40	951.149	14	16.045	1.68691	3
18	40	951.149	14	14.941	1.57084	3
1	20	951.149	28	79.891	8.39942	13
2	20	951.149	28	145.018	8.39942	19
3	20	951.149	28	7.607	0.79977	1
4	20	951.149	28	99.05	10.4137	12
5	20	951.149	28	33.752	3.54855	9
6	20	951.149	28	332.673	34.9759	28
7	30	951.149	28	20.09	2.11218	4
8	30	951.149	28	36.471	3.83442	5
9	30	951.149	28	90.198	9.48306	9
10	30	951.149	28	20.762	2.18283	4
11	30	951.149	28	43.387	4.56154	6
12	30	951.149	28	72.78	7.6518	11
13	40	951.149	28	11.971	1.25858	3
14	40	951.149	28	7.011	0.737108	2
15	40	951.149	28	14.328	1.50639	3
16	40	951.149	28	10.302	1.08311	3
17	40	951.149	28	12.611	1.32587	3
18	40	951.149	28	11.637	1.22347	3
1	20	951.149	0	2.298	0.241603	1
2	20	951.149	0	2.453	0.257899	1
3	20	951.149	0	2.213	0.232666	1
4	20	951.149	0	2.75	0.289124	1
5	20	951.149	0	1.972	0.207328	1
6	20	951.149	0	1.659	0.174421	1
7	30	951.149	0	3.145	0.330653	1
8	30	951.149	0	3.592	0.377649	1
9	30	951.149	0	2.411	0.253483	1
10	30	951.149	0	3.223	0.338853	1
11	30	951.149	0	2.762	0.290386	1
12	30	951.149	0	2.302	0.242023	1
13	40	951.149	0	1.628	0.171161	1
14	40	951.149	0	1.669	0.175472	1
15	40	951.149	0	2.344	0.246439	1
16	40	951.149	0	2.506	0.263471	1
17	40	951.149	0	2.451	0.257688	1
18	40	951.149	0	2.312	0.243074	1
1	20	951.149	7	15.425	1.62172	2
2	20	951.149	7	18.148	1.90801	3
3	20	951.149	7	15.316	1.61026	2
4	20	951.149	7	26.115	2.74563	3
5	20	951.149	7	18.351	1.92935	3
6	20	951.149	7	15.624	1.64264	2
7	30	951.149	7	16.107	1.69343	2
8	30	951.149	7	14.354	1.50912	2
9	30	951.149	7	10.489	1.10277	2
10	30	951.149	7	14.297	1.50313	2
11	30	951.149	7	11.055	1.16228	2
12	30	951.149	7	11.204	1.17794	2
13	40	951.149	7	9.452	0.993745	2
14	40	951.149	7	14.052	1.47737	2
15	40	951.149	7	16.863	1.77291	2
16	40	951.149	7	17.981	1.89045	2
17	40	951.149	7	19.767	2.07822	2
18	40	951.149	7	21.036	2.21164	2
1	20	951.149	14	62.25	6.54472	5
[truncated: 215 more rows]
